# Supplementary material for: Impact of pulmonary African trypanosomes on the immunology and function of the lung
Source: Nat Commun. 2022 Nov 18;13:7083. doi: 10.1038/s41467-022-34757-w (PMC9674601; doi:10.1038/s41467-022-34757-w)
Supplement: Supplementary file 4 — Source Data [file 41467_2022_34757_MOESM4_ESM.xlsx]

## Sheet: Fig. 1
Fig. 1
Panel a
		3 dpi			10 dpi
	lung	13.6515	6.56916	36.9584	20.483	32.8589	15.3613	30.9813
	heart	1.52407	0.174069	0.219388	4.2542	9.99075	17.6168	32.6342
	spleen	82.6284	92.9783	61.5174	0.377259	6.65859	28.7589	16.5459
	kidney	0.852885	0.228713	0.249069	2.12808	0.674088	29.2885	1.85333
	brain	0.229538	0.008432	0.091712	1.05159	2.625	0.438044	3.25469
	fat	1.11356	0.04132	0.963948	71.7059	47.1927	8.53635	14.7307
Panel b
		3 dpi			10 dpi
	lung	0.079737	4.54863	6.71709	1319.63	97.6447	33.9958	50.5774
	heart	0.008902	0.120529	0.039873	274.079	29.6888	38.9874	53.2758
	spleen	0.482623	64.3801	11.1806	24.3051	19.7869	63.6455	27.0114
	kidney	0.004982	0.158366	0.045268	137.103	2.00314	64.8177	3.0256
	brain	0.001341	0.005838	0.016668	67.749	7.80055	0.969424	5.31333
	fat	0.006504	0.028611	0.175195	4619.68	140.239	18.8916	24.048
Panel c
		M1		M2		M3
	1	1.1125	1.04812	183.187	121.878	33.4179	50.172
	2	1.24362	1.5575	253.799	297.28	127.167	85.4786
	3	1.85875	2.62825	286.453	119.583	37.3615	68.3851
	4	0.9685	0.57425	167.735	235.203	21.7198	29.6827
	5	1.56875	1.27025	163.618	176.431	20.7221	31.9563
	6	1.917	2.51875	158.342	260.908	99.9439	68.4474
	7	0.808	1.0505	177.163	162.184	78.9349	62.2104
Panel d
	3 dpi	7 dpi	10 dpi	21 dpi
	0.039868	1.1125	659.813	885.645
	2.27431	1.24362	48.8223	1039.31
	3.35855	1.85875	16.9979	19.7158
	0.900983	0.9685	25.2887	23.7001
	0.36512	1.56875		817.663
		1.917		829.758
		0.808		1397.44
		1.04812		1634.44
		1.5575		0.879589
		2.62825		0.651566
		0.57425		280.113
		1.27025		255.686
		2.51875
		1.0505
		183.187
		253.799
		286.453
		167.735
		163.618
		158.342
		177.163
		121.878
		297.28
		119.583
		235.203
		176.431
		260.908
		162.184
		33.4179
		127.167
		37.3615
		21.7198
		20.7221
		99.9439
		78.9349
		50.172
		85.4786
		68.3851
		29.6827
		31.9563
		68.4474
		62.2104

## Sheet: Fig. 4
Fig. 4
Panel a
	NI	10 dpi	21 dpi
	1885752765	4.61457e+06	2.36096e+07
	2.92185e+06	4.96756e+06	2.40228e+07
	3.29596e+06	5.11206e+06	19103461
	2.62323e+06	4.64882e+06	1.93292e+07
	2.00354e+06	3.08705e+06	1.65493e+07
	1.48539e+06	4.04402e+06	1.58761e+07
	6.05186e+06	5.84781e+06	1.15725e+07
	6.6583e+06	7.90797e+06	1.0404e+07
	2.91111e+06	6.01884e+06	6.36976e+06
	1.57242e+06	5.49998e+06	5.6494e+06
	3.81695e+06	3.4611e+06	4.0496e+06
	3.29741e+06	5.838e+06	7.91362e+06
	4.88952e+06	6.56958e+06	4.16543e+06
	7.58957e+06	3.39582e+06	3.88703e+06
	7.05939e+06	9.42875e+06	5.90768e+06
	6.39857e+06	8.8321e+06	6.25997e+06
	5.23641e+06
	3.44314e+06
	4.18438e+06
	6.75812e+06
	4.39901e+06
	2.01745e+06
	9.85973e+06
	9.06372e+06
Panel c
	Non-infected
Neutrophils	77853.6	118609	154006	113579	114439	128873	389988	421569	180105	96934.6	159863	136312	226245	310357	170137	124309	111541	95830.1	167894	173359	97719.8	90591.6	128957	114988	66626.8	43218.6	53354.1		10 dpi
Eosinophils	27219.4	23341.5	37063	32844.5	26063.6	30804.2	83164.1	83325.9	28245.4	12328.9	48654.1	42513.3	104495	286938	75269.1	56693.8	97599.9	61159.1	65389.5	73082.2	53314	53058.8	148594	132398	7615.52	2185.91	5464.91
Ly6C+ mon/mac	83048.6	44048.7	109530	116922	49538.5	76314.4	385453	392418	230725	124528	386196	333425	423257	935753	188885	176009	196484	139443	332278	327217	163046	158704	303464	288584	71266.9	55332.6	44731.6
F4/80 mac	139097	117146	145325	209851	123932	105291	272409	305043	164841	92238	283152	253460	475168	1.33025e+06	502977	417705	395530	270703	311021	312843	114929	121711	305589	261052	119369	119819	113307
alveolar mac	88316.9	116048	99874.7	157634	113490	74051.9	201877	210785	121984	55708.1	156827	139956	243711	187900	313029	258801	376824	1.40983e+06	154262	155882	117223	125492	244957	233317	74915.3	98915.5	108368
DCs	75512.2	72512	94997.9	112792	80435	62130.5	332494	335814	186563	97391.3	282274	256631	269991	708911	263084	225786	225129	144167	183887	185844	78013.9	73445.3	163980	145355	135733	140039	136745
	10 dpi
Neutrophils	89124.5	70938.6	274636	97616.7	72429.9	211391	149017	131256	200474	168353	86532.4	133316	141776	72581.4	126314	115642	232800	195515	268985	592311	185290	409867
Eosinophils	7823.2	1272.08	4659.31	5668.2	1911.94	2703.04	13478.3	10706.9	13415.2	9352.95	11979.8	9996.13	9162.15	6804.57	7794.02	8410.3	2105.1	2378.81	1929.91	9859.79	2433.81	3957.04
Ly6C+ mon/mac	457704	463694	1.18719e+06	522344	440540	958524	1.20914e+06	1.13167e+06	945022	830897	769187	920445	590245	462800	1.48694e+06	1.35246e+06	251931	710990	377647	799367	364964	573941
F4/80 mac	397990	228080	369833	414903	239446	322887	643430	605136	311197	282855	332268	370554	435718	391070	512926	464177	243449	474811	234174	273029	299622	202038
alveolar mac	142698	95106.7	86508.6	174829	108645	81425.6	162747	140451	150497	136515	126729	139947	149332	141571	197574	188120	125192	89877.4	124918	144562	120573	124732
DCs	445425	294811	508851	471961	301192	407691	1.09955e+06	1.02208e+06	645918	573834	658794	778618	800123	682435	1.29209e+06	1.20676e+06	293600	610779	312553	422810	390052	288404
	21 dpi
Neutrophils	2.46894e+06	2.50965e+06	983443	921437	1.48631e+06	1.36052e+06	1.2665e+06	906836	171999	139351	598633	896723	242607	115020	752736	842507
Eosinophils	133352	129987	141632	146428	107573	105413	72106.4	64332.1	30710.7	28958.6	56353.1	66709.7	27465	25134.6	38745.4	44706.2
Ly6C+ mon/mac	4.67983e+06	4.56844e+06	3.71975e+06	3.71451e+06	3.35378e+06	3.04416e+06	4.37041e+06	3.31521e+06	884986	791747	1.10867e+06	1.21896e+06	518754	488293	1.85979e+06	2.04886e+06
F4/80 mac	3.00235e+06	3.26489e+06	2.09794e+06	2.08191e+06	1.41856e+06	1.32624e+06	1.54565e+06	1.602e+06	559065	515627	444375	468766	394829	391500	567830	577249
alveolar mac	349890	354538	327814	330715	178163	179513	225595	212791	167756	145069	216214	233854	110276	110858	150094	155459
DCs	3.75005e+06	3.8249e+06	2.66521e+06	2.62494e+06	1.88569e+06	1.68229e+06	2.58049e+06	2.01446e+06	640222	553439	484129	502596	399156	358708	558174	625055
Panel d
	Non-infected
IgM- B cells	72576.1	76280.9	43770.7	33203.1	45954.7	38329.4	70925.6	58371.4	39004.1	31986.1	95351.1	93225.4	39246.5	39939.7	45176.9
IgM+ B cells	1467720	1.4776e+06	559364	429748	828941	734737	734950	579462	329511	278361	1.01647e+06	1.0767e+06	378508	302105	449628
NK cells	410670	404726	162167	122832	170255	149674	296008	313923	130711	127810	452564	432521	129109	135343	178613
CD4+ αβ T cells	731511	726126	326812	261645	407655	375399	389652	362307	240436	218775	661587	689524	285209	241394	566123
CD4+/CD25+ αβ T cells	94446.1	97335.1	42531.2	36986.6	48519	44740.1	44827.2	42783.2	26115.2	21796.5	78447.1	83204.4	35420.9	32374.7	61480.6
CD8+ αβ T cells	570321	570649	278410	204176	285379	265742	387691	406440	214523	210069	677378	660575	355343	232503	474175
γδ T cells	137528	146123	128851	147736	155933	173772
	10 dpi
IgM- B cells	138223	143358	95891	78035.4	55721.7	63837.5	80208.4	67136.8	74229.6	77817.3	70582.9	69359.4	109987
IgM+ B cells	573050	587542	448845	374778	275837	319583	372605	325756	342074	339723	160305	108894	141077
NK cells	122220	129501	133208	108173	85908.1	101744	150402	143919	346775	374488	72592.7	61207.3	62502.8
CD4+ αβ T cells	611984	642719	419747	363819	380154	408559	463300	399701	642951	676107	438334	421125	273612
CD4+/CD25+ αβ T cells	118062	125596	87671.8	72933.8	88382.4	94222.1	92773.4	64205.7	134974	130768	81974.2	80435.9	41614.6
CD8+ αβ T cells	306937	327154	246860	231839	195966	215265	459804	410953	736851	757635	156616	83431.5	112740
γδ T cells	244357	208034	199133	219254	235312	222349
	21 dpi
IgM- B cells	97859.3	77451.7	64557.2	60314.9	55397.6	60789.5	33207.5	38869.6	72722.3	69026.8	53308.5	63406.8	40201.1
IgM+ B cells	298526	248934	267912	287925	183425	221485	130500	126930	189198	161301	139308	220231	216107
NK cells	105158	99845.5	79313	73041.8	104029	99060.4	67080.9	74160.5	106342	106938	74917	56466.2	72704.8
CD4+ αβ T cells	782750	651904	608681	598814	413051	442230	304444	332349	487598	455648	356320	589615	450725
CD4+/CD25+ αβ T cells	141531	122611	92224.4	84938.7	71784.5	72630.3	43610.8	60510.2	77610.3	60800.7	47426.9	83584.9	57167.6
CD8+ αβ T cells	565876	528056	383285	379873	298978	297181	236698	249282	351929	338338	242335	350128	356685
γδ T cells	221364	189496	205626	233828	315563	418374
Panel e
	10 dpi
Neutrophils	0.547888	0.436091	1.68831	0.600093	0.445259	1.29952	0.916072	0.806887	1.2324	1.03494	0.531953	0.819554	0.871561	0.44619	0.776507	0.710904	4.27942	3.59404	4.94459
Eosinophils	0.111524	0.0181342	0.0664208	0.0808031	0.0272557	0.0385332	0.192141	0.152632	0.191241	0.133331	0.170778	0.1425	0.130611	0.0970026	0.111108	0.119893	0.413674	0.467462	0.379247
Ly6C+ mon/mac	1.84147	1.86557	4.77642	2.10154	1.77242	3.85642	4.86472	4.55304	3.80209	3.34294	3.09466	3.70322	2.37473	1.86198	5.98239	5.44133	4.41131	12.4494	6.61258
F4/80 mac	1.35847	0.77851	1.26236	1.4162	0.817307	1.10212	2.19624	2.06553	1.06222	0.965475	1.13414	1.26482	1.48725	1.33485	1.75078	1.58439	2.07194	4.04101	1.993
alveolar mac	0.639212	0.426027	0.387513	0.783139	0.486672	0.364743	0.72902	0.629146	0.674146	0.611513	0.56768	0.626889	0.668929	0.634164	0.885026	0.842676	1.33089	0.95547	1.32798
DCs	2.29544	1.51927	2.6223	2.4322	1.55216	2.10099	5.6664	5.26717	3.32866	2.95719	3.39502	4.01251	4.12334	3.51684	6.65862	6.2189	2.13518	4.44185	2.27302
	21 dpi
Neutrophils	15.1777	15.428	6.04567	5.66449	9.13702	8.36371	7.78574	5.57473	1.05735	0.856653	3.68006	5.51256	1.49141	0.707077	4.6274	5.17926	10.8881	3.40608	7.53436
Eosinophils	1.90101	1.85302	2.01904	2.0874	1.53351	1.50271	1.02791	0.917087	0.437796	0.412819	0.803343	0.950982	0.391528	0.358307	0.552336	0.63731	1.93756	0.478271	0.777601
Ly6C+ mon/mac	18.8283	18.3801	14.9656	14.9446	13.4932	12.2475	17.5834	13.338	3.56055	3.18543	4.46048	4.90423	2.0871	1.96454	7.48245	8.24317	13.9969	6.3905	10.0497
F4/80 mac	10.248	11.1441	7.16095	7.10623	4.84199	4.52687	5.2758	5.46813	1.90827	1.76	1.5168	1.60005	1.34768	1.33632	1.93819	1.97034	2.32369	2.55002	1.7195
alveolar mac	1.56732	1.58814	1.46843	1.48143	0.798077	0.804121	1.01055	0.953191	0.751459	0.649832	0.968524	1.04754	0.493976	0.496586	0.672343	0.696373	1.53681	1.28179	1.32601
DCs	19.3254	19.7112	13.7348	13.5273	9.7177	8.66948	13.2983	10.3813	3.29931	2.85208	2.4949	2.59007	2.057	1.84856	2.87648	3.22114	3.07486	2.83662	2.0974
Panel f
	10 dpi
IgM- B cells	2.37299	2.46116	1.64625	1.3397	0.956624	1.09596	1.37701	1.1526	1.27437	1.33596	1.70267	1.67315	2.65321
IgM+ B cells	0.722821	0.741101	0.566154	0.472729	0.347929	0.403108	0.469988	0.410894	0.431478	0.428513	0.425498	0.289038	0.374459
NK cells	0.462101	0.489629	0.503645	0.408988	0.324809	0.384682	0.568654	0.54414	1.31112	1.41589	0.491526	0.414435	0.423207
CD4+ αβ T cells	1.36213	1.43054	0.934255	0.809772	0.846129	0.909352	1.03119	0.889636	1.43105	1.50485	1.20341	1.15617	0.751181
CD4+/CD25+ αβ T cells	2.14097	2.27759	1.58986	1.3226	1.60275	1.70865	1.68237	1.16432	2.44765	2.37137	1.9023	1.86661	0.965713
CD8+ αβ T cells	0.778476	0.829753	0.626105	0.588007	0.497022	0.545972	1.16619	1.04229	1.86886	1.92157	0.44241	0.235677	0.318468
γδ T cells	1.64746	1.40257	1.34255	1.47821	1.58647	1.49908
	21 dpi
IgM- B cells	1.68004	1.32968	1.10831	1.03548	0.95106	1.04363	0.570103	0.667309	1.24849	1.18505	1.28596	1.52956	0.969766
IgM+ B cells	0.376548	0.313994	0.337933	0.363176	0.231365	0.279372	0.164607	0.160104	0.238646	0.203458	0.369766	0.584559	0.573613
NK cells	0.397592	0.377504	0.299873	0.276163	0.393322	0.374536	0.253625	0.280392	0.402065	0.404319	0.507264	0.382333	0.492285
CD4+ αβ T cells	1.74221	1.45098	1.35478	1.33281	0.91935	0.984296	0.677618	0.739727	1.08527	1.01416	0.97825	1.61874	1.23743
CD4+/CD25+ αβ T cells	2.56655	2.22345	1.67242	1.5403	1.30176	1.31709	0.790849	1.09731	1.4074	1.10257	1.10059	1.93968	1.32664
CD8+ αβ T cells	1.43522	1.33929	0.972115	0.96346	0.75829	0.753732	0.60033	0.632248	0.892587	0.858117	0.684547	0.989043	1.00756
γδ T cells	1.49244	1.27758	1.38633	1.57647	2.12753	2.82068

## Sheet: Fig. 6
Fig. 6
Panel d
Immune checkpoint
	10 dpi			21 dpi
Tigit	4.55247	4.55201	4.82184	3.68695	4.02261	4.79813
Ido1	3.9057	3.64175	5.0744	4.78369	3.75456	4.26691
Cd274	3.45265	3.47393	3.46997	3.29211	3.05172	3.4068
Ctla4	3.50227	3.18379	3.52931	2.79019	2.74561	2.88708
Lag3	3.05616	3.23125	3.26641	2.6981	3.27583	3.38634
Pdcd1lg2	2.31344	1.8964	1.85651	3.02291	4.18681	3.27054
Chemokines & receptors
	10 dpi			21 dpi
	Log2FC	q-value	# replicates	Log2FC	q-value	# replicates
Cxcl9	5.47973	5.01853	5.69084	5.88073	5.91989	6.82198
Cxcl10	4.61931	4.62141	5.45972	4.19254	4.23577	4.94034
Ccl2	4.14318	4.16015	3.13601	4.26672	4.27673	5.55418
Ccl8	4.18992	3.22328	2.91493	6.12469	6.63503	6.48829
Ccl7	3.93269	3.91387	2.86627	4.06029	4.08996	4.9077
Ccl5	3.32764	3.42092	3.36056	3.52124	3.89147	3.88679
Ccl4	3.35719	2.70937	3.9123	2.55046	2.84955	3.41216
Cxcl13	2.94257	1.8213	1.47397	4.06652	4.25661	4.45178
Ccr5	3.21209	2.87587	3.28215	3.01872	3.0748	3.86285
Cxcl14	-1.30767	-1.60525	-2.07949	-1.81078	-2.07297	-2.06047
Ackr4	-2.8567	-2.70999	-2.657	-1.73402	-1.868	-2.69257
Cxcl5	-3.51162	-2.08744	-3.44228
Ccl17	-1.08947	-0.85069	-1.41957	-1.30336	-1.21611	-1.66241
Interleukins & binding proteins
	10 dpi			21 dpi
	Log2FC	q-value	# replicates	Log2FC	q-value	# replicates
Il21	3.92635	3.66565	4.3842	3.70011	4.02205	4.24416
Il10	4.09811	3.73145	4.29893	2.70752	3.26249	3.61759
Il18bp	3.08441	2.97512	3.20399	3.51586	3.44077	3.80406
Il12a	-1.22167	-1.45354	-1.37549	-1.39461	-1.93351	-2.3422
Others
	10 dpi			21 dpi
	Log2FC	q-value	# replicates	Log2FC	q-value	# replicates
Ifng	4.49936	4.13161	5.40282	4.43216	4.49428	5.22839
Gzmb	4.38418	4.46792	4.63063	2.8233	3.25088	3.82691
Gbp5	4.15447	4.27226	4.53885	4.11707	3.86648	4.54945
Fcgr4	4.08262	4.18264	4.0918	3.57378	3.71564	4.3444
Gbp2	3.93561	3.9638	4.11069	4.10367	3.90409	4.60282
Zbp1	3.2522	3.08159	3.52825	3.47052	3.36382	3.75474
Gzmk	3.2863	3.41088	3.38046	3.52481	3.27829	4.01449
Nos2				3.79554	4.30767	4.42984
Hk3	2.91204	2.70497	3.4674	3.4651	3.79307	4.32964
Gbp3	2.73787	2.8332	2.92145	3.13491	3.01609	3.20641
Cfd	-4.56655	-2.06278	-5.00021
Cyp2e1	-2.54481	-0.48231	-2.16315	-0.8677	-0.98558	-1.70479
Hamp				-1.94782	-2.67125	-2.88899
Bik				-1.78254	-1.94977	-1.8262
Hc	-1.58318	-0.94701	-0.93433	-1.13494	-1.1753	-1.89884
Cd79a				-1.99781	-1.77762	-1.94785
Cd79b				-1.81791	-1.30446	-2.11955
Cd19				-1.45995	-2.02478	-1.61318
Panel e
I_D21 vs I_D10
	Log2FC	q-value	# replicates
Ccl8	2.57494	3.08528	2.93853
Ccl20	1.91897	2.56307	2.1027
Cxcl13	1.84417	2.03426	2.22942
Cxcr5	-0.71096	-1.27579	-1.33017
Il22ra2	-1.04209	-1.55442	-1.14282
Syk	-1.41732	-1.21331	-0.67813
Nos2	2.44179	2.95392	3.0761
Bik	-1.61416	-1.7814	-1.65783
Prf1	-1.37305	-1.26297	-0.65481
Cd19	-2.21693	-2.78176	-2.37016
Cd79b	-1.72273	-1.50254	-1.67277
Cd79a	-0.49241	0.021041	-0.79405

## Sheet: Fig. 8
Fig. 8
Panel a: neutrophil chemotaxis
10 dpi vs NI					21 dpi vs NI
	fold change (Log2)	significance (log10q)				fold change (Log2)	significance (log10q)
Ccl8	3.5012	4.27327			Ccl8	6.4223	6.58602
Ccl2	3.6841	6.01189			Ccl2	4.5184	6.86478
Ccl7	3.3823	6.85078			Ccl7	4.11179	7.64323
Ccl5	3.23206	7.33348			Ccl5	3.57746	7.80281
Ccl4	3.17016	5.97881			Ccl4	2.73159	5.52998
Ccl3	2.5865	4.49621			Ccl3	2.39467	4.18472
Ccl19	1.40629	3.47015			Ccl19	2.14017	5.54153
Ccl11	0.437957	0.534288			Ccl11	1.8209	3.39794
Ccl17	-1.23253	3.28862			Ccl17	-1.5549	3.69897
Ccl1	1.02561	1.74558			Ccl1	1.4271	2.92082
Cxcl3	-1.26059	1.78498			Cxcl3	-1.2889	1.85387
Tgfb2	-0.99581	3.67244			Tgfb2	-1.28102	4.64032
Cxcr2	0.693515	1.02506			Cxcr2	1.0686	2.3098
Itgb2	1.20315	4.71444			Itgb2	1.01524	4.36656
Ccl20	-1.21327	1.36686			Ccl20	0.9681	0.893809
Pik3cd	1.47966	5.54975			Pik3cd	0.9045	3.69897
Ccl25	-0.882886	0.58394			Ccl25	-0.8947	0.28794
Xcl1					Xcl1	0.6884	0.975104
Pik3cg	0.700307	1.97409			Pik3cg	0.6689	2.25964
Cx3cl1	-0.429459	1.04551			Cx3cl1	-0.6493	1.8729
Ccl22	-0.704787	1.65744			Ccl22	-0.6203	1.25885
Lgals3					Lgals3	0.4129	1.6925
Syk	1.38849	5.00877			Syk	0.2518	0.737549
Ccl24	-0.34647	0.502085			Ccl24	-0.0109	0.0112182
Cxcl5	-2.55559	2.4995			Cxcl5	-0.389764	0.228173
Cxcl1	-0.98773	2.05211			Cxcl1	-0.628749	1.17132
Cxcl2	0.466073	0.34346			Cxcl2	0.522746	0.46874
Panel b: B cell receptor signaling
10 dpi vs NI					21 dpi vs NI
	fold change (Log2)	significance (log10q)				fold change (Log2)	significance (log10q)
Ctla4	3.15789	7.83919			Cd79a	-2.08555	5.20549
Lck	1.65523	6.12638			Cd79b	-1.92684	4.24742
Pik3cd	1.47966	5.55004			Cd19	-1.86223	4.35303
Ptprc	1.43196	4.74248			Fcgr2b	1.85705	7.70553
Syk	1.38849	5.00866			Rac2	1.19545	6.20147
Cd38	1.1387	4			Nfat5	-1.18919	4.03427
Lat2	1.0647	2.07572			Nfatc4	-0.9611	3.52288
Plekha1	-0.872011	4.50858			Pik3r3	-0.9465	3.30103
Plcg2	0.8623	3.30103			Ptpn6	0.9165	3.1549
Itk	0.7836	3.04576			Pik3cd	0.9045	3.69897
Nfatc2	0.6939	1.50724			Pik3ca	-0.8779	3.69897
Txk	0.5795	0.971429			Akt2	-0.825	3.69897
Cd19	0.5466	0.926648			Fos	-0.8103	1.69465
Cd79a	-0.4389	1.03245			Pik3cb	-0.7623	3.30103
Cd79b	-0.2682	0.424812			Akt3	-0.743219	3.91019
Bcl2	-0.1254	0.203912			Gsk3b	-0.7101	3.09691
Bax	-0.0089	0.015653			Nfatc2	0.7003	1.69897
Ms4a1	0.125	0.040482			Pik3r5	0.6812	2.39794
					Pik3cg	0.6689	2.25964
					Cd81	-0.6173	2.63827
					Jun	-0.5845	1.74232
					Cd22	-0.5083	1.80688
					Nfatc3	-0.5078	2.24412
					Rela	-0.4917	2.01323
					Ikbkg	-0.4505	2.33724
					Card11	-0.4439	1.54212
					Akt1	-0.4113	2.13077
					Ikbkb	-0.4113	2.55284
					Mapk1	-0.4087	2.33724
					Plcg2	0.3923	1.44855
					Kras	-0.3805	2.33724
					Chuk	-0.3379	1.83565
					Ifitm1	0.3332	0.59329
					Map2k2	-0.2963	0.952725
					Nras	-0.2727	1.48945
					Nfkb1	-0.2646	1.16431
					Syk	0.2518	0.737549
					Nfkbia	0.1581	0.570086
					Pik3ap1	0.146	0.354381
					Lyn	0.1429	0.493224
					Nfatc1	-0.0431	0.006387
					Ms4a1	-1.48	3.72584
Panel c: negative regulation of T cell activation
10 dpi vs NI					21 dpi vs NI
	fold change (Log2)	significance (log10q)				fold change (Log2)	significance (log10q)
Tigit	4.41292	7.97428			Tigit	3.89021	7.85937
Il10	3.76141	7.83919			Pdcd1lg2	3.23212	6.9161
Cd274	3.39166	6.73031			Cd274	3.12509	6.63715
Pdcd1lg2	1.82009	4.04222			Il10	2.86981	7.15744
Lax1	1.64114	5.60513			Fcgr2b	1.85705	7.70553
Fcgr2b	1.56921	6.80467			Cd86	1.70292	5.68672
Cd86	1.41343	4.4892			Cd80	0.729	2.35655
Cd80	1.11339	3.41396			Lax1	0.7186	2.55284
Cebpb	0.6868	2.42022			Ifnb1	-0.6604	0.947691
Jak3	0.6601	2.45593			Havcr2	0.5285	1.88606
Ifnb1	-0.5467	0.941195			Lgals3	0.4129	1.6925
Havcr2	0.5148	1.38091			Jak3	0.3093	1.10846
Ifna2	-0.325	0.612788			Ifna2	0.1095	0.135311
Lgals3	0.2483	0.26568			Foxp3	0.0586	0.079616
Foxp3	0.0964	0.005507			Cebpb	0.0502	0.09729

## Sheet: Fig. 9
Fig. 9a
Resistance
		Control
	0	0	0	0	0	0	0	0	0	0	0	0
	3.125	0.338403	-0.03031	-0.00787	0.071632	0.002197	0.023579	-0.09395	0.16551	-0.12237	0.064753	-0.00724
	6.25	0.296335	-0.03437	0.096681	0.327731	-0.06504	0.214278	-0.09854	0.308567	-0.07198	0.214531	0.063252
	12.5	0.354353	0.21283	0.052081	0.414027	0.292165	0.191261	-0.13323	0.205564	0.084519	0.555868	0.205108
	25	0.544335	0.132829	0.17377	0.772579	0.192751	0.355678	-0.08334	0.328229	0.000483	0.534758	0.339763
	50	0.627446	0.260085	0.182709	0.702508	0.613994	0.456791	-0.01915	0.426795	0.081167	0.934537	0.706399
		Infected D10						Infected D21
	0	0	0	0	0		0	0	0	0	0
	3.125	0.03581	0.008486	-0.15375	0.006814		3.125	-0.12404	0.251081	0.038994	0.008351
	6.25	0.096983	0.059196	-0.09548	-0.02887		6.25	-0.07773	0.09964	-0.06302	0.164822
	12.5	0.200052	0.956177	-0.00576	0.019619		12.5	0.166888	0.446185	0.179419	0.209734
	25	0.350969	0.467884	0.081854	0.074975		25	0.105743	0.209702	0.396332	0.333909
	50	0.504536	0.655146	0.113656	0.124084		50	0.297443	0.469246	0.639046	0.290612
		LPS
	0	0	0	0	0	0
	3.125	0.269318	0.250225	0.058865	0.117225	0.081487
	6.25	0.319119	0.368009	0.185387	0.329683	0.297879
	12.5	0.626992	0.660604	0.487397	0.538096	0.593448
	25	0.848881	0.922942	0.842328	0.919023	1.04496
	50	1.25825	1.8937	1.551	1.3239	2.0141
Elastance
		Control
	0	0	0	0	0	0	0	0	0	0	0	0
	3.125	0.309661	-0.05316	-0.02427	0.009	-0.00402	-0.02898	-0.15447	0.154294	-0.1298	-0.0563	-0.04651
	6.25	0.242669	-0.05941	0.068029	-0.07474	-0.08914	0.193427	-0.15234	0.264341	-0.08951	0.099486	0.011447
	12.5	0.226284	0.138005	-0.02441	0.234522	0.217481	0.083598	-0.24637	0.119784	0.052728	0.345971	-0.02977
	25	0.389967	-0.00226	0.094098	0.304822	0.069315	0.161515	-0.28069	0.098131	-0.09049	0.109475	0.144248
	50	0.182035	0.164779	0.055844	0.419316	0.380869	0.362771	-0.12103	0.140686	-0.02826	0.19302	0.219399
		Infected D10						Infected D21
	0	0	0	0	0		0	0	0	0	0
	3.125	0.016853	0.001438	-0.14143	0.00244		3.125	-0.15362	0.321032	0.04907	-0.01213
	6.25	0.056162	0.017182	-0.06835	-0.01812		6.25	-0.12607	0.097635	-0.18234	0.201047
	12.5	0.110634	0.503361	0.00318	0.003558		12.5	0.080505	0.447556	0.009745	0.191109
	25	0.210704	0.075056	0.018167	0.023579		25	-0.04687	0.168356	0.072286	0.261842
	50	0.301338	0.129452	-0.01648	0.050768		50	0.084552	0.423359	0.071839	0.113655
		LPS
	0	0	0	0	0	0
	3.125	0.259436	0.25521	0.055993	0.14214	0.063779
	6.25	0.250769	0.329138	0.107068	0.353718	0.127108
	12.5	0.493565	0.441623	0.196649	0.508525	0.195687
	25	0.456724	0.358888	0.254154	0.664725	0.298541
	50	0.754709	0.45225	0.445951	0.793672	0.466904
Airway resistance
		Control
	0	0	0	0	0	0	0	0	0	0	0	0
	3.125	0.262678	0.007059	-0.05104	0.150818	0.007779	0.112756	-0.03605	0.044118	-0.02568	0.300663	0.152593
	6.25	0.266644	0.037227	-0.06131	0.587913	-0.01486	0.278619	-0.00228	0.09027	0.058133	0.446384	0.256399
	12.5	0.562061	0.241111	0.157749	0.587629	0.345573	0.315743	-0.01262	0.285955	0.202824	0.877543	0.737541
	25	0.717119	0.414565	0.213685	1.40182	0.38518	0.754095	0.189533	0.386729	0.297304	1.29463	0.859618
	50	1.56438	0.340496	0.371459	1.27395	0.710082	0.598354	0.136165	0.559838	0.529308	2.11974	1.62574
		Infected D10						Infected D21
	0	0	0	0	0		0	0	0	0	0
	3.125	0.042784	-0.00643	-0.21358	-0.01845		3.125	-0.06397	0.178812	0.110886	-0.09849
	6.25	0.111079	0.140806	-0.15445	0.004465		6.25	0.134291	0.129795	0.1916	0.104905
	12.5	0.396209	0.68447	-0.04618	0.054025		12.5	0.461371	0.401625	0.612398	0.40492
	25	0.767638	0.84949	0.145088	0.106399		25	0.547837	0.425503	1.1088	0.613141
	50	0.920778	1.18854	0.338192	0.124781		50	0.953772	0.671196	1.74646	0.779312
		LPS
	0	0	0	0	0	0
	3.125	0.375562	0.078842	-0.02712	0.009894	0.226619
	6.25	0.384832	0.170247	0.345916	0.106951	0.75095
	12.5	0.761118	0.496319	0.817263	0.45988	1.58563
	25	0.764372	1.48352	1.47665	1.13725	3.02767
	50	1.30472	3.65827	3.03783	2.00735	6.19015
Tissue damping
		Control
	0	0	0	0	0	0	0	0	0	0	0	0
	3.125	0.186829	0.005661	0.050913	0.030199	0.02171	0.032399	-0.08812	0.074273	-0.04889	-0.04406	-0.03135
	6.25	0.211739	0.010289	0.119387	0.167928	-0.04859	0.204576	-0.06569	0.166482	0.011995	0.086566	0.019719
	12.5	0.257754	0.243071	0.107344	0.323431	0.320945	0.125876	-0.09862	0.070469	0.123699	0.341509	0.083829
	25	0.368184	0.119634	0.211883	0.558106	0.161351	0.216918	-0.09834	0.119392	0.022435	0.22055	0.193725
	50	0.251025	0.215942	0.216916	0.6337	0.580348	0.448948	0.052885	0.209924	0.08418	0.461998	0.420005
		Infected D10						Infected D21
	0	0	0	0	0		0	0	0	0	0
	3.125	0.047076	-0.00798	-0.10351	0.117142		3.125	-0.11695	0.190414	0.000268	-0.04338
	6.25	0.1341	0.025123	-0.0762	-0.00398		6.25	-0.10098	0.100474	-0.06536	0.058666
	12.5	0.221954	1.08842	0.000405	0.168931		12.5	0.07785	0.338566	0.114705	0.088164
	25	0.36755	0.217145	0.025689	0.192872		25	0.018687	0.157778	0.227708	0.161834
	50	0.463101	0.2871	0.0139	0.119847		50	0.123881	0.318548	0.305091	0.071
		LPS
	0	0	0	0	0	0
	3.125	0.335712	0.297495	0.080871	0.131319	0.09189
	6.25	0.372963	0.36048	0.130855	0.35544	0.198046
	12.5	0.691251	0.547712	0.338665	0.488601	0.385266
	25	0.797335	0.682059	0.506748	0.723571	0.610854
	50	1.13408	1.13165	0.862951	0.938778	0.981537
Tissue elastance
		Control
	0	0	0	0	0	0	0	0	0	0	0	0
	3.125	0.388416	-0.08315	-0.09874	0.017491	-0.02212	-0.03843	-0.16669	0.237454	-0.15751	-0.08398	-0.03934
	6.25	0.314672	-0.09751	0.012637	-0.09883	-0.11528	0.227494	-0.18734	0.375958	-0.11607	0.064132	0.016001
	12.5	0.294267	0.155508	-0.09818	0.219545	0.225953	0.112207	-0.28381	0.189812	0.056922	0.276439	-0.03931
	25	0.512438	-0.02835	0.041902	0.319904	0.07884	0.191851	-0.31319	0.152072	-0.11481	0.10032	0.142688
	50	0.241398	0.191518	-0.00712	0.493709	0.432234	0.413338	-0.12027	0.207247	-0.03274	0.149222	0.173254
		Infected D10						Infected D21
	0	0	0	0	0		0	0	0	0	0
	3.125	0.021535	-0.00907	-0.18152	0.009243		3.125	-0.19867	0.416936	0.046657	-0.0285
	6.25	0.05809	0.011963	-0.09666	-0.01986		6.25	-0.15756	0.110398	-0.2388	0.304158
	12.5	0.152886	0.500834	0.00398	0.009122		12.5	0.114817	0.57376	0.004181	0.277348
	25	0.281938	0.057928	-0.0017	0.046879		25	-0.06536	0.198984	0.068287	0.356896
	50	0.396582	0.086404	-0.02782	0.078033		50	0.129874	0.567899	0.069032	0.139953
		LPS
	0	0	0	0	0	0
	3.125	0.262346	0.22325	0.050568	0.167559	0.070605
	6.25	0.276235	0.284443	0.116243	0.429863	0.114369
	12.5	0.512341	0.361158	0.13782	0.636732	0.185302
	25	0.449194	0.275492	0.192986	0.78114	0.281749
	50	0.701582	0.318488	0.292813	0.863615	0.384608
Panel b: Ct RSV L gene
Group	NI		T. b. brucei
Days post RSV infection	4	8	4	8
	17.95	19.26	23.56	19.45
	17.94	19.3	23.86	20.3
	19.05	19.52	26.48	17.39
	19.22	19.62	26.43	17.62
	17.68	22.52	24.68	17.99
	17.7	23.05	24.39	18.07
Panel c: # plaques
Group	NI		T. b. brucei
Days post RSV infection	4	8	4	8
	4	0	3	2
	4	0	2	4
	3	0	0	7
Panel d: Ct 16S rRNA
Group	NI		T. b. brucei
Days post RSV infection	4	8	4	8
	23.405	21.625	19.7217	21.4321
	22.7772	20.911	19.8054	20.7935
	22.6006	15.934	21.1717	18.3627
	21.647	15.7848	20.6144	20.2559
	22.8475	19.273	20.4945	20.7668
	22.5982	19.4557	20.668	20.7592
Panel e: Ct Eef2
Group	NI		T. b. brucei
Days post RSV infection	4	8	4	8
	13.6816	13.8949	14.2198	14.1594
	13.5613	13.9428	14.2212	14.3248
	14.78	14.2934	13.5995	13.7544
	14.7014	14.1481	13.4273	13.796
	13.9132	14.434	13.7735	14.2611
	14.232	14.386	14.1414	14.2052

## Sheet: NCounter normalized data
Gene ID	Accession	Synonyms	Gene name	NI_D10_1	NI_D10_2	NI_D10_3	NI_D21_1	NI_D21_2	NI_D21_3	I_D10_1	I_D10_2	I_D10_3	I_D21_1	I_D21_2	I_D21_3
Ace	NM_009598.1	AW208573,Ace,CD143,MGD-MRK-1032,MGI:2144508,angiotensin I converting enzyme (peptidyl-dipeptidase A) 1,expressed sequence AW208573	angiotensin I converting enzyme (peptidyl-dipeptidase A) 1	6923.74	11329.99	6144.52	4679.9	7560.55	6750.51	6002.58	8161.69	6073.85	4831.76	5002.95	3886.77
Ackr1	NM_010045.2	AA162249,Ackr1,CCBP1,CD234,Darc,Dfy,Duffy blood group,Duffy blood group, chemokine receptor,EST AA162249,ESTM35,FY,MGI:1334436,atypical chemokine receptor 1 (Duffy blood group),expressed sequence tag mouse EST 35	atypical chemokine receptor 1 (Duffy blood group)	10.71	21.18	15.69	11.9	11.36	17.18	43.37	25.33	33.42	32.98	28.38	22.13
Ackr2	NM_001276719.1	AI464239,Ackr2,Ccbp2,D6,MGI:2143069,atypical chemokine receptor 2,chemokine binding protein 2,chemokine decoy receptor D6,expressed sequence AI464239	atypical chemokine receptor 2	122.6	242.95	91.75	90.83	121.54	103.83	164.2	207.41	196.83	88.45	93.65	122.36
Ackr3	NM_007722.3	AW541270,Ackr3,Cmkor1,Cxcr7,MGD-MRK-39561,MGI:2138598,Rdc1,atypical chemokine receptor 3,chemokine (C-X-C motif) receptor 7,chemokine orphan receptor 1,expressed sequence AW541270	atypical chemokine receptor 3	210.68	331.66	269.2	172.48	186.71	195.71	495.7	329.32	364.88	326.81	314.99	234.3
Ackr4	NM_145700.2	A630091E18Rik,Ackr4,CCBP2,CCR11,CCX-CKR,Ccrl1,MGI:2441698,PPR1,RIKEN cDNA A630091E18 gene,VSHK1,atypical chemokine receptor 4,chemokine (C-C motif) receptor-like 1	atypical chemokine receptor 4	139.26	86.72	183.49	148.63	130.33	119.52	18.59	20.58	21.35	40.48	36.89	20.83
Acox1	NM_015729.2	AI042784,AOX,Acox1,Acyl-CoA oxidase,D130055E20Rik,MGI:2141377,MGI:2441945,RIKEN cDNA D130055E20 gene,acyl-Coenzyme A oxidase 1, palmitoyl,expressed sequence AI042784	acyl-Coenzyme A oxidase 1, palmitoyl	1481.87	2285.86	1283.23	1377.09	1667.19	1773.35	1219.1	1600.67	1289.6	826.03	913.75	925.48
Acsl1	NM_007981.3	Acas1,Acsl1,Facl2,MGD-MRK-1026,MGD-MRK-19705,MGI:87869,acyl-CoA synthetase long-chain family member 1,fatty acid Coenzyme A ligase, long chain 2	acyl-CoA synthetase long-chain family member 1	424.92	438.9	441.83	550.47	610.64	786.58	385.71	406.9	506	529.2	539.17	632.61
Acsl3	NM_001136222.1	fatty acid Coenzyme A ligase, long chain 3,2610510B12Rik,Acsl3,C85929,Facl3,MGI:2138711,RIKEN cDNA 2610510B12 gene,acyl-CoA synthetase long-chain family member 3,expressed sequence C85929,fatty acid Coenzyme A ligase, long chain 3	acyl-CoA synthetase long-chain family member 3	587.99	597.12	655.5	578.91	651.65	821.68	323.75	384.73	362.09	476.73	451.2	330.62
Acsl4	NM_207625.2	9430020A05Rik,ACS4,AU018108,Acsl4,Facl4,Lacs4,MGI:2147955,RIKEN cDNA 9430020A05 gene,acyl-CoA synthetase long-chain family member 4,expressed sequence AU018108,fatty acid-Coenzyme A ligase, long chain 4	acyl-CoA synthetase long-chain family member 4	6454.77	6584.17	7278.06	4780.82	5859.68	5131.05	4153.01	5151.92	4307.96	4548.42	3921.76	4568.84
Acvr1	NM_001110204.1	ALK2,ActR-I,ActRIA,Acvr,Acvr1,Acvr1a,Acvrlk2,Alk-2,Alk8,D330013D15Rik,MGD-MRK-1097,MGD-MRK-24453,MGI:103568,MGI:1338943,MGI:2385780,MGI:2445032,RIKEN cDNA D330013D15 gene,SKR1,Tsk7L,activin A receptor type II-like kinase 2,activin A receptor, type 1,activin receptor,activin receptor-like kinase 8 (zebrafish)	activin A receptor, type 1	191.63	326.36	177.45	183.49	234.3	212.14	167.3	221.66	160.62	140.92	161.75	136.67
Adar	NM_001038587.3	ADAR1,AV242451,Adar,Adar1p110,Adar1p150,MGI:2139942,adenosine deaminase, RNA-specific,expressed sequence AV242451,mZaADAR	adenosine deaminase, RNA-specific	245.19	306.5	312.66	222.94	199.89	248	376.42	427.48	470.72	322.32	292.29	395.71
Adgre5	NM_011925.1	AA409984,Adgre5,CD97 antigen,Cd97,EGF-TM7 receptor,MGI:2142420,adhesion G protein-coupled receptor E5,expressed sequence AA409984	adhesion G protein-coupled receptor E5	1811.57	2976.32	1717.81	1356.91	2073.55	1753.92	1944.06	1896.74	1902.37	1280.27	1254.28	1598.44
Adgrg3	NM_173036.3	A030001G24Rik,AW214383,Adgrg3,G protein-coupled receptor 97,Gpr97,MGI:2142778,MGI:2441770,Pb99,RIKEN cDNA A030001G24 gene,adhesion G protein-coupled receptor G3,expressed sequence AW214383	adhesion G protein-coupled receptor G3	20.23	24.49	27.77	24.77	30.75	22.41	26.33	36.41	29.71	32.98	42.57	32.54
Adora2a	NM_009630.3	A2AAR,A2a, Rs,A2aR,AA2AR,ARA2A,Adora2a,MGD-MRK-16163,adenosine A2a receptor	adenosine A2a receptor	23.81	31.78	44.67	27.52	32.22	33.61	66.61	79.16	102.13	58.47	51.08	71.59
Ager	NM_007425.2	Ager,RAGE,advanced glycosylation end product-specific receptor	advanced glycosylation end product-specific receptor	46662.91	41139.48	41753.75	36801.6	42682.76	29296.05	21572.1	24708.32	27242.26	24439.14	20619.06	15718.9
Agt	NM_007428.3	AI265500,Agt,Aogen,MGD-MRK-1192,MGI:2142488,Serpina8,angiotensin precursor,angiotensinogen (serpin peptidase inhibitor, clade A, member 8),expressed sequence AI265500	angiotensinogen (serpin peptidase inhibitor, clade A, member 8)	20.23	26.48	13.28	11.9	19.77	12.7	9.29	11.08	11.14	14.99	11.35	8.55
Ahr	NM_013464.4	Ah,Ahh,Ahr,Ahre,In,MGD-MRK-11402,MGD-MRK-1198,MGD-MRK-1219,MGD-MRK-32082,MGI:895073,aromatic hydrocarbon responsiveness,aryl hydrocarbon hydroxylase,aryl-hydrocarbon receptor,bHLHe76,dioxin receptor,inflammatory reactivity	aryl-hydrocarbon receptor	928.4	1263.08	991.09	744.97	936.47	879.95	525.13	536.72	399.23	499.22	530.66	383.99
Aif1	NM_019467.2	AI607846,Aif1,D17H6S50E,DNA segment, Chr 17, human D6S50E,G1,Iba1,MGD-MRK-4478,MGI:2146897,MGI:90671,allograft inflammatory factor 1,expressed sequence AI607846	allograft inflammatory factor 1	520.14	405.8	865.54	558.73	382.2	661.83	2768.16	2260.89	3359.09	4151.15	4248.1	5961.62
Aim2	NM_001013779.2	Aim2,Gm1313,Ifi210,LOC383619,absent in melanoma 2,gene model 1313, (NCBI)	absent in melanoma 2	169.02	105.92	193.15	104.59	95.92	134.46	294.32	216.91	259.03	335.81	272.42	413.93
Akt1	NM_001165894.1	Akt,Akt1,MGD-MRK-1257,PKB,PKB/Akt,PKBalpha,thymoma viral proto-oncogene 1	thymoma viral proto-oncogene 1	2096.05	2264.67	1933.89	2048.66	2162.88	1844.31	2190.36	2157.98	1963.65	1766	1898.45	1845.76
Akt2	NM_001110208.1	2410016A19Rik,AW554154,Akt2,MGD-MRK-28173,MGI:1923730,MGI:2142261,PKB,PKBbeta,RIKEN cDNA 2410016A19 gene,expressed sequence AW554154,thymoma viral proto-oncogene 2	thymoma viral proto-oncogene 2	1521.15	1370.99	1256.67	1252.32	1101.94	1095.08	1002.24	1326.77	992.5	799.05	959.16	783.6
Akt3	NM_011785.3	AI851531,Akt3,D930002M15Rik,MGI:2138357,MGI:3628555,Nmf350,PKB gamma,RIKEN cDNA D930002M15 gene,expressed sequence AI851531,neuroscience mutagenesis facility, 350,thymoma viral proto-oncogene 3	thymoma viral proto-oncogene 3	1705.64	1584.81	1642.96	1530.3	1669.38	1412.55	1603.27	1635.51	1438.15	1151.35	1208.88	1029.62
Alox12	NM_007440.4	9930022G08Rik,Alox12,Alox12p,MGD-MRK-1285,MGI:2443819,P-12LO,RIKEN cDNA 9930022G08 gene,arachidonate 12-lipoxygenase,arachidonate 12-lipoxygenase, platelet	arachidonate 12-lipoxygenase	96.41	55.61	83.3	84.41	78.34	72.46	309.81	346.73	165.26	194.89	170.26	196.55
Alox15	NM_009660.3	12-LO,Alox12l,Alox15,L-12LO,MGD-MRK-1284,arachidonate 12-lipoxygenase, leukocyte,arachidonate 15-lipoxygenase	arachidonate 15-lipoxygenase	60.7	74.81	68.81	67.89	55.65	85.16	27.88	33.25	31.57	110.94	73.78	55.97
Alox5	NM_009662.2	5-LO,5-LOX,5LO,5LX,AI850497,Alox5,MGD-MRK-1286,MGI:2141502,arachidonate 5-lipoxygenase,expressed sequence AI850497	arachidonate 5-lipoxygenase	328.51	313.12	301.79	247.71	294.34	258.46	176.59	229.57	149.48	194.89	141.89	148.39
Alox5ap	NM_009663.1	Alox5ap,Flap,MGD-MRK-36075,arachidonate 5 lipoxygenase activating protein,arachidonate 5-lipoxygenase activating protein,five - lipoxygenases activating protein	arachidonate 5-lipoxygenase activating protein	995.06	785.12	1213.21	1043.14	890.34	755.2	1940.96	1556.34	1738.97	1461.67	1194.69	2241.47
Alpk1	NM_027808.1	8430410J10Rik,Alpk1,RIKEN cDNA 8430410J10 gene,alpha-kinase 1	alpha-kinase 1	111.88	105.92	113.47	94.5	83.47	124.75	142.51	148.83	176.4	142.42	133.37	184.84
Alpl	NM_007431.3	ALP,Akp-2,Akp2,Alpl,MGD-MRK-1249,MGD-MRK-1254,TNAP,TNSALP,alkaline phosphatase 2, liver,alkaline phosphatase, liver/bone/kidney	alkaline phosphatase, liver/bone/kidney	25	33.76	33.8	28.44	23.43	33.61	9.29	22.17	14.86	22.49	53.92	20.83
Anpep	NM_008486.2	Anpep,Apn,Cd13,alanyl (membrane) aminopeptidase,aminopeptidase N	alanyl (membrane) aminopeptidase	837.94	1316.7	706.2	511.94	789.3	713.37	602.58	908.79	860.66	566.68	831.46	980.15
Ap1g1	NM_009677.6	AA409002,AU041323,AW551707,Adtg,Ap1g1,D8Ertd374e,DNA segment, Chr 8, ERATO Doi 374, expressed,MGD-MRK-18748,MGI:1196381,MGI:2142410,MGI:2142715,MGI:2142805,adaptin, gamma,adaptor protein complex AP-1, gamma 1 subunit,expressed sequence AA409002,expressed sequence AU041323,expressed sequence AW551707,gamma-adaptin	adaptor protein complex AP-1, gamma 1 subunit	1499.73	1979.36	1460.68	1082.59	1375.04	1297.51	1177.28	1437.6	1389.87	1091.38	1171.99	1236.58
Ap1m1	NM_007456.4	AA408894,AP47,Adtm1A,Ap1m1,Cltnm,MGD-MRK-19683,MGI:2142408,[m]1A,adaptor-related protein complex AP-1, mu subunit 1,clathrin medium chain-associated protein,expressed sequence AA408894,mu1A	adaptor-related protein complex AP-1, mu subunit 1	916.5	875.82	933.15	884.42	830.3	788.07	941.82	940.46	774.32	811.04	891.05	859.1
Ap1s2	NM_026887.2	1500012A13Rik,AI853648,Ap1s2,EST1,MGI:1916210,MGI:2147933,RIKEN cDNA 1500012A13 gene,adaptor-related protein complex 1, sigma 2 subunit,expressed sequence AI853648	adaptor-related protein complex 1, sigma 2 subunit	968.87	861.25	1055.07	749.56	860.32	726.82	1233.05	1345.77	1414.01	1059.9	930.78	1118.13
Apbb1ip	NM_019456.2	9930118P07Rik,Apbb1ip,MGI:2442489,Prp48,RIKEN cDNA 9930118P07 gene,amyloid beta (A4) precursor protein-binding, family B, member 1 interacting protein,proline-rich protein 48	amyloid beta (A4) precursor protein-binding, family B, member 1 interacting protein	604.65	697.08	659.12	577.99	483.97	603.56	989.84	1079.78	1194.9	781.06	732.14	1326.4
Apex1	NM_009687.2	Apex1,HAP1,MGD-MRK-1352,Ref-1,apurinic/apyrimidinic endonuclease 1	apurinic/apyrimidinic endonuclease 1	265.43	195.29	242.64	265.14	223.32	194.96	193.63	223.24	164.33	235.37	232.7	236.9
Apol6	NM_001163621.1	2310076O14Rik,Apol6,RIKEN cDNA 2310076O14 gene,apolipoprotein L 6	apolipoprotein L 6	22.61	20.52	19.31	15.6	15.38	23.16	113.08	104.5	84.49	92.95	107.83	199.15
App	NM_007471.2	AL024401,Abeta,Adap,Alzheimer disease amyloid beta protein,App,Cvap,E030013M08Rik,MGD-MRK-1105,MGD-MRK-1378,MGD-MRK-2255,MGI:2146529,MGI:2442007,RIKEN cDNA E030013M08 gene,amyloid beta (A4) precursor protein,appican,betaAPP,cerebrovascular amyloid peptide,expressed sequence AL024401,protease nexin II	amyloid beta (A4) precursor protein	14205.74	20737.55	12136.93	11912.15	15254.35	13060.31	13264.53	14944.37	13879.24	9117.83	10056.97	9969.45
Arrb2	NM_145429.4	AI326910,AW122872,Arr3,Arrb2,MGD-MRK-16248,MGI:2144136,MGI:2144500,arrestin 3,arrestin, beta 2,beta arr2,beta-arrestin-2,beta-arrestin2,expressed sequence AI326910,expressed sequence AW122872	arrestin, beta 2	682.02	671.26	503.39	602.76	599.66	495.25	1262.48	1136.78	966.51	883	993.21	1207.94
Atf2	NM_001284371.1	ATF-2,Atf2,CRE-BP,Creb2,D130078H02Rik,D18875,MGD-MRK-23723,MGD-MRK-38394,MGI:2139537,MGI:2441951,MGI:2678345,RIKEN cDNA D130078H02 gene,Tg(Gzma-Klra1)7Wum,activating transcription factor 2,cAMP responsive element binding protein 2,expressed sequence D18875,mXBP,transgene insertion 7, Washington Univerisity School of Medicine	activating transcription factor 2	272.57	370.72	312.66	274.32	292.14	278.63	247.85	302.4	234.9	275.84	258.23	204.36
Atf4	NM_009716.2	Atf-4,Atf4,C/ATF,CREB2,MGD-MRK-1444,MGD-MRK-1445,TAXREB67,activating transcription factor 4	activating transcription factor 4	2805.44	2782.35	3471.83	2239.49	2755.95	3112.69	2444.4	2476.22	2272.82	2713.46	2627.75	2168.57
Atf6	NM_001081304.1	9130025P16Rik,AA789574,Atf6,Atf6alpha,EST AA789574,ESTM49,MGI:1334425,RIKEN cDNA 9130025P16 gene,activating transcription factor 6,expressed sequence tag mouse EST 49	activating transcription factor 6	791.52	1128.03	764.14	658.73	847.14	864.26	903.1	1006.95	954.44	737.58	709.44	823.95
Atg10	NM_025770.3	5330424L23Rik,5430428K15Rik,AI852123,APG10,Apg10l,Apg10p,Atg10,MGI:1924390,MGI:2145306,RIKEN cDNA 5330424L23 gene,RIKEN cDNA 5430428K15 gene,autophagy related 10,expressed sequence AI852123	autophagy related 10	105.93	89.37	123.13	88.99	85.67	106.07	74.35	77.58	64.99	89.95	99.32	87.21
Atg12	NM_026217.3	4931423H11Rik,A330058M13Rik,Apg12l,Atg12,MGI:2443723,RIKEN cDNA 4931423H11 gene,RIKEN cDNA A330058M13 gene,autophagy 12-like (S. cerevisiae),autophagy related 12	autophagy related 12	1155.74	1040.65	1411.19	990.84	970.88	1035.32	833.39	794.8	766.89	984.94	933.62	829.16
Atg13	NM_145528.3	1110053A20Rik,Atg13,D2Ertd391e,DNA segment, Chr 2, ERATO Doi 391, expressed,Harbi1,MGI:1916084,RIKEN cDNA 1110053A20 gene,autophagy related 13,harbinger transposase derived 1	autophagy related 13	566.56	915.53	627.73	597.26	691.18	628.96	686.23	790.05	621.13	407.77	419.99	462.09
Atg3	NM_026402.3	2610016C12Rik,APG3,APG3 autophagy 3-like (S. cerevisiae),Apg3l,Atg3,PC3-96,RIKEN cDNA 2610016C12 gene,autophagy related 3	autophagy related 3	2935.18	2233.56	3422.34	2489.95	2498.95	2750.4	2535.8	2461.97	2247.75	3346.1	2775.31	3009.45
Atg4a	NM_174875.3	AI627006,APG4 (ATG4) autophagy-related homolog A (S. cerevisiae),AUT-like 2, cysteine endopeptidase (S. cerevisiae),AV169859,Apg4a,Atg4a,Autl2,MGI:2147980,autophagin 2,autophagy related 4A, cysteine peptidase,expressed sequence AI627006,expressed sequence AV169859	autophagy related 4A, cysteine peptidase	828.42	778.5	1051.45	787.17	795.15	774.62	785.37	796.38	684.26	799.05	681.06	731.54
Atg7	NM_028835.1	1810013K23Rik,Apg7l,Atg7,RIKEN cDNA 1810013K23 gene,autophagy 7-like (S. cerevisiae),autophagy related 7	autophagy related 7	383.26	489.21	333.18	357.8	351.45	363.78	360.93	467.06	420.58	284.84	255.4	331.92
Atm	NM_007499.2	AI256621,Atm,C030026E19Rik,MGD-MRK-35663,MGI:1924666,MGI:2143000,RIKEN cDNA C030026E19 gene,ataxia telangiectasia mutated,expressed sequence AI256621	ataxia telangiectasia mutated	145.21	164.84	140.03	127.53	122.28	135.95	136.32	153.58	123.48	112.44	107.83	154.9
Atp6ap2	NM_027439.4	(P)RR,5730403E06Rik,ATPase, H+ transporting, lysosomal accessory protein 2,ATPase, H+ transporting, lysosomal interacting protein 2,Atp6ap2,Atp6ip2,M8-9,RIKEN cDNA 5730403E06 gene,renin/prorenin receptor	ATPase, H+ transporting, lysosomal accessory protein 2	1815.14	1904.55	1891.64	1599.11	1788	1579.88	1719.45	1849.25	1731.54	1736.02	1702.65	1849.67
Atp6v0d1	NM_013477.3	AI267038,ATPase, H+ transporting, lysosomal (vacuolar proton pump), 42 kDa,ATPase, H+ transporting, lysosomal V0 subunit D1,Ac39,Atp6d,Atp6v0d1,MGI:2142492,P39,Vma6,expressed sequence AI267038,lysosomal 38kDa	ATPase, H+ transporting, lysosomal V0 subunit D1	2403.13	2469.89	2331.05	2117.47	2304.19	2215.56	2004.47	2297.31	2283.03	1779.49	1699.81	1996.75
Atp6v1b2	NM_007509.3	AI194269,AI790362,ATPase, H+ transporting, lysosomal (vacuolar proton pump), beta 56/58 kDa, isoform 2,ATPase, H+ transporting, lysosomal V1 subunit B2,Atp6b2,Atp6v1b2,HO57,MGD-MRK-39617,MGI:2142474,MGI:2142617,MGI:2142893,R74844,expressed sequence AI194269,expressed sequence AI790362,expressed sequence R74844	ATPase, H+ transporting, lysosomal V1 subunit B2	1485.44	1835.04	1443.78	1389.02	1484.14	1278.84	1691.56	1584.84	1950.65	1224.81	1180.5	1578.92
Batf	NM_016767.2	B-ATF,Batf,SFA-2,basic leucine zipper transcription factor, ATF-like	basic leucine zipper transcription factor, ATF-like	301.14	223.75	315.07	181.65	155.96	162.84	517.38	538.31	661.05	448.25	516.47	648.23
Bax	NM_007527.3	BCL2-associated X protein,Bax,MGD-MRK-16487	BCL2-associated X protein	559.42	415.73	662.74	496.34	418.81	405.61	582.44	495.56	585.85	655.13	578.9	589.65
Bcl2	NM_009741.3	AW986256,B cell leukemia/lymphoma 2,Bcl-2,Bcl2,C430015F12Rik,D630044D05Rik,D830018M01Rik,MGD-MRK-1524,MGD-MRK-1526,MGI:2138629,MGI:2442315,MGI:2444619,MGI:2444682,RIKEN cDNA C430015F12 gene,RIKEN cDNA D630044D05 gene,RIKEN cDNA D830018M01 gene,expressed sequence AW986256	B cell leukemia/lymphoma 2	111.88	76.79	130.37	76.15	81.27	101.59	102.24	85.5	111.41	110.94	107.83	72.89
Bcl2l1	NM_009743.4	BCL2-like 1,Bcl(X)L,Bcl-XL,Bcl-Xs,Bcl2l1,BclX,MGD-MRK-1527,bcl-x	BCL2-like 1	897.46	963.86	805.19	627.53	824.44	614.02	1147.85	1789.08	1547.71	739.08	734.98	847.38
Bcl3	NM_033601.3	B cell leukemia/lymphoma 3,Bcl-3,Bcl3,MGD-MRK-1525,MGD-MRK-1528,MGI:2141858,MGI:2141992	B cell leukemia/lymphoma 3	135.69	175.43	189.53	93.58	141.31	151.64	438.38	425.9	538.49	314.82	394.45	479.01
Bcl6	NM_009744.3	B cell leukemia/lymphoma 6,B-cell leukemia/lymphoma 5,Bcl5,Bcl6,MGD-MRK-35648,MGI:1277984	B cell leukemia/lymphoma 6	476.1	499.8	527.54	295.42	381.47	451.18	345.44	443.31	331.45	436.25	329.18	406.12
Bcr	NM_001081412.2	5133400C09Rik,AI561783,AI853148,BCR activator of RhoGEF and GTPase,Bcr,MGD-MRK-1530,MGI:1918508,MGI:2143646,MGI:2143694,RIKEN cDNA 5133400C09 gene,breakpoint cluster region,expressed sequence AI561783,expressed sequence AI853148,mKIAA3017	BCR activator of RhoGEF and GTPase	360.65	552.1	299.38	285.33	401.97	336.14	319.1	435.4	410.37	244.36	289.45	273.35
Bdkrb1	NM_007539.2	B1R,Bdkrb1,MGD-MRK-1533,bradykinin receptor, beta 1,kinin B1	bradykinin receptor, beta 1	48.8	64.21	57.94	46.79	39.54	59.01	63.51	42.75	39.92	58.47	62.43	57.27
Bdkrb2	NM_009747.2	B(2),B2,B2R,BK2R,Bdkrb2,MGD-MRK-19754,bradykinin receptor, beta 2,kinin B2	bradykinin receptor, beta 2	32.14	49.65	32.59	22.94	31.48	25.4	30.98	28.5	26	35.98	25.54	52.07
Becn1	NM_019584.4	Atg6,Becn1,MGC:6843,beclin 1, autophagy related	beclin 1, autophagy related	891.5	869.2	934.35	805.52	853.73	752.96	869.02	831.21	749.25	727.09	664.03	697.69
Blk	NM_007549.2	B lymphoid kinase,Blk,MGD-MRK-1577	B lymphoid kinase	128.55	56.93	112.27	71.56	74.68	82.17	77.45	98.16	58.49	25.49	22.7	24.73
Bnip3	NM_009760.4	BCL2/adenovirus E1B interacting protein 3,Bnip3,MGD-MRK-38371,Nip3	BCL2/adenovirus E1B interacting protein 3	1848.47	1478.23	2130.66	1648.65	1593.24	1375.95	1691.56	1808.08	1052.85	1286.27	1047.13	990.57
Bpi	NM_177850.3	9230105K17Rik,Bpi,Bpifd1,RIKEN cDNA 9230105K17 gene,bactericidal permeablility increasing protein	bactericidal permeablility increasing protein	25	17.87	22.94	16.51	13.91	17.93	24.78	19	20.43	14.99	36.89	20.83
Bst2	NM_198095.2	2310015I10Rik,Bst-2,Bst2,C87040,GREG,MGI:2142879,RIKEN cDNA 2310015I10 gene,bone marrow stromal cell antigen 2,expressed sequence C87040	bone marrow stromal cell antigen 2	1165.26	1043.96	2119.8	854.14	845.67	878.46	2481.58	2385.97	2515.14	2936.83	3220.84	3192.98
C1qbp	NM_007573.2	AA407365,AA986492,C1qbp,D11Wsu182e,DNA segment, Chr 11, Wayne State University 182, expressed,HABP1,MGD-MRK-36447,MGI:107870,MGI:2143969,MGI:2144060,P32,complement component 1, q subcomponent binding protein,expressed sequence AA407365,expressed sequence AA986492	complement component 1, q subcomponent binding protein	1166.45	1215.42	1304.96	1222.96	1287.91	1310.21	1214.46	1291.94	1029.64	1224.81	1191.85	1159.78
C2	NM_013484.2	C2,MGD-MRK-1699,classical-complement pathway C3/C5 convertase,complement component 2 (within H-2S)	complement component 2 (within H-2S)	603.46	604.4	764.14	1130.3	560.12	1006.19	1470.05	1466.1	869.02	1260.78	1555.08	1532.06
C3	XM_011246258.1	AI255234,C3,MGD-MRK-1700,MGI:2146809,Plp,acylation stimulating protein,complement component 3,complement factor 3,expressed sequence AI255234	complement component 3	10191	12293.19	13182.35	12025.91	9429.09	16421	27206	29291.85	19652.27	31987.35	34001.86	48421.92
C3ar1	NM_009779.2	C3aR,C3ar1,anaphylatoxin C3a receptor,complement component 3a receptor 1	complement component 3a receptor 1	160.68	187.34	177.45	167.89	151.56	181.52	474.01	378.4	261.82	757.07	763.35	1161.08
C5ar1	NM_007577.3	C5aR,C5ar1,C5r1,Cd88,D7Msu1,DNA segment, Chr 7, Michigan State University 1,MGD-MRK-1710,MGI:2180152,complement component 5, receptor 1,complement component 5a receptor 1	complement component 5a receptor 1	184.49	271.42	147.28	151.38	182.31	124	455.42	492.39	572.85	334.31	320.67	623.5
Calm1	NM_009790.5	AI256814,AI327027,AI461935,AL024000,Calm1,MGD-MRK-1734,MGI:2144778,MGI:2144797,MGI:2144834,MGI:2144926,calmodulin 1,expressed sequence AI256814,expressed sequence AI327027,expressed sequence AI461935,expressed sequence AL024000	calmodulin 1	15043.68	14708.8	16797.83	14507.61	14028.68	14391.44	11673.65	11809.52	13627.63	13165.53	12188.12	13783.33
Cap1	NM_007598.5	CAP, adenylate cyclase-associated protein 1 (yeast),Cap1,MGD-MRK-1749	CAP, adenylate cyclase-associated protein 1 (yeast)	5785.85	6151.89	6074.5	5484.51	5400.6	5116.11	7278.99	7719.97	7630.84	6416.36	5930.89	7463.74
Card11	NM_175362.2	0610008L17Rik,2410011D02Rik,BIMP3,CARMA1,Card11,MGI:1915575,RIKEN cDNA 0610008L17 gene,RIKEN cDNA 2410011D02 gene,caspase recruitment domain family, member 11	caspase recruitment domain family, member 11	263.05	337.62	271.61	211.93	227.71	254.72	331.5	486.06	333.31	178.4	255.4	251.22
Casp1	NM_009807.2	Casp1,Caspase-1,ICE,Il1bc,MGD-MRK-11368,caspase 1,interleukin 1 beta convertase,interleukin 1 beta-converting enzyme	caspase 1	234.48	200.58	374.22	220.19	195.49	211.4	769.88	688.72	974.86	1098.88	794.57	1332.9
Casp3	NM_009810.2	A830040C14Rik,AC-3,Apopain,CC3,CPP32,Casp3,Caspase-3,MGD-MRK-36315,MGI:2442726,MGI:3717434,RIKEN cDNA A830040C14 gene,Yama,caspase 3,melody,mldy	caspase 3	303.52	223.75	360.95	271.56	208.67	245.01	412.05	454.39	370.45	424.26	454.04	455.58
Casp4	NM_007609.3	Casp11,Casp4,Caspase-11,MGD-MRK-36276,capase 11, apoptosis-related cysteine protease,caspase 11, apoptosis-related cysteine peptidase,caspase 4, apoptosis-related cysteine peptidase,ich-3	caspase 4, apoptosis-related cysteine peptidase	522.52	246.92	709.82	462.39	359.5	478.82	1257.83	1081.37	1242.25	1698.54	1333.74	2155.56
Casp8	NM_009812.2	Casp8,Caspase-8,FLICE,MACH,Mch5,caspase 8	caspase 8	616.55	671.92	713.44	518.36	484.71	545.3	850.43	896.12	929.37	818.54	740.65	882.53
Cbfb	NM_022309.4	AI893578,Cbfb,MGD-MRK-16642,MGD-MRK-19426,MGI:2142649,PEA2,PEBP2b,Pebp2,Pebpb2,core binding factor beta,expressed sequence AI893578	core binding factor beta	1515.2	1449.76	1764.89	1407.37	1456.32	1241.49	1322.89	1641.84	1425.15	1604.09	1677.11	1469.58
Cbl	NM_007619.2	4732447J05Rik,Casitas B-lineage lymphoma,Casitas B-lineage lymphoma 2,Cbl,Cbl-2,MGD-MRK-1779,MGD-MRK-1780,MGD-MRK-1782,MGI:2443367,RIKEN cDNA 4732447J05 gene,c-Cbl,cbl	Casitas B-lineage lymphoma	252.33	379.32	264.37	181.65	243.09	249.49	266.44	351.48	318.45	220.37	246.88	393.1
Cblb	NM_001033238.1	AI429560,AI851073,Casitas B-lineage lymphoma b,Cbl-b,Cblb,MGI:2146506,expressed sequence AI429560,expressed sequence AI851073	Casitas B-lineage lymphoma b	674.88	906.27	680.85	522.95	752.69	699.93	672.29	1166.86	1098.34	557.68	658.36	722.42
Ccl1	NM_011329.2	BF534335,CCR8 ligand,Ccl1,I-309,MGD-MRK-14332,MGD-MRK-14736,MGI:2671062,Scya1,T-cell activation family 3,Tca-3,chemokine (C-C motif) ligand 1,expressed sequence BF534335,small inducible cytokine A1	chemokine (C-C motif) ligand 1	10.71	12.18	28.97	15.6	11.36	23.9	60.41	30.08	31.57	52.47	48.24	59.88
Ccl11	NM_011330.3	Ccl11,MGD-MRK-24461,Scya11,chemokine (C-C motif) ligand 11,eotaxin,small inducible cytokine A11	chemokine (C-C motif) ligand 11	86.89	121.81	88.12	112.85	98.85	147.16	252.5	216.91	85.42	424.26	669.71	330.62
Ccl12	NM_011331.2	Ccl12,MCP-5,MGD-MRK-37263,Scya12,chemokine (C-C motif) ligand 12,small inducible cytokine A12	chemokine (C-C motif) ligand 12	242.81	231.7	416.48	300.92	211.6	183.01	1144.75	772.63	625.77	1517.14	1830.35	1684.35
Ccl17	NM_011332.3	ABCD-2,Ccl17,Scya17,TARC,chemokine (C-C motif) ligand 17,small inducible cytokine subfamily A17	chemokine (C-C motif) ligand 17	327.32	235.01	637.39	309.18	275.3	391.42	170.4	201.07	135.55	146.92	156.08	114.55
Ccl19	NM_011888.2	CKb11,Ccl19,Scya19,chemokine (C-C motif) ligand 19,exodus-3,small inducible cytokine A19	chemokine (C-C motif) ligand 19	91.65	72.16	171.42	96.33	108.36	142.67	339.24	329.32	334.24	590.66	709.44	458.19
Ccl2	NM_011333.3	AI323594,Ccl2,HC11,MCAF,MCP-1,MCP1,MGD-MRK-14333,MGD-MRK-14413,MGI:2144120,SMC-CF,Scya2,Sigje,chemokine (C-C motif) ligand 2,expressed sequence AI323594,monocyte chemoattractant protein-1,monocyte chemotactic protein,small inducible cytokine A2,small inducible gene JE	chemokine (C-C motif) ligand 2	97.6	103.93	247.47	155.05	113.49	174.05	2625.64	2656.71	1306.31	2860.38	2880.31	6982.13
Ccl20	NM_016960.1	CKb4,Ccl20,MIP-3A,MIP-3[a],MIP3A,ST38,Scya20,chemokine (C-C motif) ligand 20,exodus-1,small inducible cytokine subfamily A20	chemokine (C-C motif) ligand 20	360.65	173.44	171.42	38.53	88.59	153.88	68.16	91.83	44.57	257.85	402.96	292.87
Ccl21a/b/c/d	NM_001270360.1	CKb4,Ccl20,MIP-3A,MIP-3[a],MIP3A,ST38,Scya20,chemokine (C-C motif) ligand 20,exodus-1,small inducible cytokine subfamily A20	chemokine (C-C motif) ligand 21A/B/C/D (serine)	1122.41	936.72	1087.66	882.59	856.66	1068.94	591.74	666.55	849.52	1145.35	1518.19	1128.54
Ccl22	NM_009137.2	ABCD-1,Ccl22,MDC,Scya22,chemokine (C-C motif) ligand 22,small inducible cytokine subfamily A22	chemokine (C-C motif) ligand 22	229.72	256.19	321.11	289.91	224.05	339.13	188.98	259.65	143.91	170.9	312.15	175.72
Ccl24	NM_019577.5	small inducible cytokine A24,CKb-6,Ccl24,MPIF-2,Scya24,chemokine (C-C motif) ligand 24,eotaxin-2	chemokine (C-C motif) ligand 24	25	21.85	28.97	27.52	26.36	30.63	29.43	28.5	15.78	17.99	48.24	35.14
Ccl25	NM_009138.3	AI852536,CKb15,Ccl25,MGI:2142637,Scya25,TECK,chemokine (C-C motif) ligand 25,expressed sequence AI852536,small inducible cytokine A25	chemokine (C-C motif) ligand 25	91.65	29.13	175.04	65.14	67.36	85.16	49.57	87.08	22.28	137.92	51.08	14.32
Ccl26	NM_001013412.2	Ccl26,Ccl26l,chemokine (C-C motif) ligand 26,chemokine (C-C motif) ligand 26-like,eotaxin-3	chemokine (C-C motif) ligand 26	8.35	12.18	9.64	11.9	11.36	11.65	5	5.88	10.72	11.99	5.68	8.55
Ccl27a/b	NM_001199960.1	Ccl26,Ccl26l,chemokine (C-C motif) ligand 26,chemokine (C-C motif) ligand 26-like,eotaxin-3	chemokine (C-C motif) ligand 27A/B	29.76	21.85	37.42	20.18	16.11	15.69	13.94	15.83	16.71	20.99	19.86	13.02
Ccl28	NM_020279.3	CCK1,Ccl28,Scya28,chemokine (C-C motif) ligand 28,small inducible cytokine A28	chemokine (C-C motif) ligand 28	11.9	12.18	15.69	11.9	11.36	11.65	5	5.88	10.72	8.99	11.35	15.62
Ccl3	NM_011337.2	AI323804,CCL3,Ccl3,G0S19-1,LD78alpha,MGD-MRK-12241,MGD-MRK-14334,MGI:2144123,MIP-1 alpha,MIP-1alpha,MIP1-(a),MIP1-alpha,Mip1a,Scya3,chemokine (C-C motif) ligand 3,expressed sequence AI323804,macrophage inflammatory protein-1 alpha,macrophage inflammatory protein-1alpha,small inducible cytokine A3	chemokine (C-C motif) ligand 3	64.27	25.82	53.12	47.71	13.18	23.9	255.59	178.91	287.82	185.89	195.8	269.44
Ccl4	NM_013652.1	AT744.1,Act-2,Ccl4,MGD-MRK-12242,MGD-MRK-14335,MIP-1 beta,MIP-1B,Mip1b,Scya4,chemokine (C-C motif) ligand 4,macrophage inflammatory protein-1 beta,small inducible cytokine A4	chemokine (C-C motif) ligand 4	40.47	23.17	54.32	45.87	20.5	30.63	367.13	234.32	539.42	209.88	258.23	381.39
Ccl5	NM_013653.1	Ccl5,MGD-MRK-14336,MuRantes,RANTES,SISd,Scya5,TCP228,chemokine (C-C motif) ligand 5,small inducible cytokine A5	chemokine (C-C motif) ligand 5	1303.33	1182.98	2451.77	1598.19	1013.34	1296.02	14801.19	15789.83	15142.84	16926.9	21879.02	21808.09
Ccl6	NM_009139.3	Ccl6,MGD-MRK-14337,MRP-1,Scya6,c10,chemokine (C-C motif) ligand 6,small inducible cytokine A6	chemokine (C-C motif) ligand 6	4461.09	4510.15	4962.69	3999.16	2828.43	2751.15	3366.09	3356.51	2828.03	4106.17	3643.66	4162.72
Ccl7	NM_013654.3	Ccl7,MCP-3,MGD-MRK-16289,Scya7,chemokine (C-C motif) ligand 7,fic,marc,mcp3,small inducible cytokine A7	chemokine (C-C motif) ligand 7	77.37	60.24	102.61	95.41	73.95	105.33	1310.5	1293.52	625.77	1431.69	1461.44	2575.99
Ccl8	NM_021443.2	1810063B20Rik,Ccl8,HC14,MCP-2,MGD-MRK-18704,MGI:1913124,MGI:1917105,RIKEN cDNA 1810063B20 gene,Scya8,chemokine (C-C motif) ligand 8,small inducible cytokine A8	chemokine (C-C motif) ligand 8	153.54	86.72	348.87	173.4	69.56	360.05	3626.33	1855.58	1498.5	13864.13	19747.87	17838.01
Ccl9	NM_011338.2	CCF18,Ccl9,MGD-MRK-25964,MGD-MRK-25965,MGI:104534,MIP-1 gamma,MRP-2,Scya10,Scya9,chemokine (C-C motif) ligand 9,small inducible cytokine A10,small inducible cytokine A9	chemokine (C-C motif) ligand 9	1240.25	859.93	1770.93	1076.17	626.75	927.76	2074.18	1709.92	1320.24	2554.55	2196.41	2716.57
Ccnc	NM_016746.4	AI451004,AU020987,Ccnc,MGI:2140293,MGI:2140460,cyclin C,expressed sequence AI451004,expressed sequence AU020987	cyclin C	971.25	797.04	1108.19	831.21	907.18	797.78	633.56	645.97	623.91	764.57	675.38	700.3
Ccr1	NM_009912.4	Ccr1,Cmkbr1,MGD-MRK-26055,chemokine (C-C motif) receptor 1,chemokine (C-C) receptor 1	chemokine (C-C motif) receptor 1	179.73	137.03	172.63	140.37	134.72	94.87	470.91	294.49	288.74	287.84	261.07	482.92
Ccr10	NM_007721.4	CCR10,Ccr10,Cmkbr9,G protein-coupled receptor 2,GPR2,Gpr2,chemokine (C-C motif) receptor 10,chemokine (C-C) receptor 9	chemokine (C-C motif) receptor 10	19.04	23.17	16.9	11.93	14.64	11.65	5	20.58	15.78	16.49	11.35	11.71
Ccr1l1	NM_007718.3	Ccr1l1,Cmkbr1l1,MGD-MRK-26054,MIP-1 alphaRL1,chemokine (C-C motif) receptor 1-like 1,chemokine (C-C) receptor 1-like 1	chemokine (C-C motif) receptor 1-like 1	15.47	12.18	14.49	15.6	11.36	11.95	17.04	11.08	11.14	13.49	8.51	8.55
Ccr2	NM_009915.2	CC-CKR-2,CCR2A,CCR2B,CKR2,CKR2A,CKR2B,Ccr2,Cmkbr2,MGD-MRK-33876,chemokine (C-C motif) receptor 2	chemokine (C-C motif) receptor 2	1293.81	864.56	1622.44	1137.64	811.99	1061.47	2644.23	1847.66	1908.87	2598.03	1626.03	4786.22
Ccr3	NM_009914.4	CC-CKR3,CKR3,Ccr3,Cmkbr3,MGD-MRK-26053,MIP-1 alphaRL2,chemokine (C-C motif) receptor 3	chemokine (C-C motif) receptor 3	42.85	19.2	61.57	51.38	35.88	35.86	26.33	17.42	25.07	28.48	19.86	19.52
Ccr4	NM_009916.2	CC CKR-4,Ccr4,Cmkbr4,MGD-MRK-36401,MGD-MRK-37445,chemokine (C-C motif) receptor 4,chemokine (C-C) receptor 4	chemokine (C-C motif) receptor 4	13.09	17.87	19.31	14.68	18.3	24.65	15.49	12.67	11.14	22.49	31.22	15.62
Ccr5	NM_009917.5	CD195,Ccr5,Cmkbr5,MGD-MRK-35643,chemokine (C-C motif) receptor 5,chemokine (C-C) receptor 5	chemokine (C-C motif) receptor 5	249.95	199.26	331.97	244.04	164.01	174.79	2106.71	1668.75	2211.54	1842.45	1915.48	3307.53
Ccr6	NM_001190333.1	Ccr6,Cmkbr6,carbon catabolite repression 6 homolog (S. cerevisiae),carbon catabolite repression 6 homologue (S. cerevisiae),chemokine (C-C motif) receptor 6,chemokine (C-C) receptor 6	chemokine (C-C motif) receptor 6	147.59	148.95	120.72	73.4	54.91	82.92	94.49	98.16	85.42	53.97	39.73	52.07
Ccr7	NM_007719.2	CD197,Ccr7,Cmkbr7,EBI1,Ebi1h,Epstein-Barr virus induced gene 1 homolog,MGD-MRK-23848,chemokine (C-C motif) receptor 7,chemokine (C-C) receptor 7	chemokine (C-C motif) receptor 7	351.13	285.32	511.84	289	292.87	407.11	388.81	299.24	234.9	167.9	269.59	147.09
Ccr8	NM_007720.2	Ccr8,Cmkbr8,chemokine (C-C motif) receptor 8,chemokine (C-C) receptor 8	chemokine (C-C motif) receptor 8	11.9	12.18	15.69	11.9	13.18	14.94	21.69	34.83	17.64	25.49	11.35	13.02
Ccr9	NM_009913.6	Ccr9,Cmkbr10,GPR-9-6,chemokine (C-C motif) receptor 9,chemokine (C-C) receptor 10	chemokine (C-C motif) receptor 9	65.46	98.64	72.43	47.71	57.11	73.95	44.92	64.91	48.28	47.97	48.24	65.08
Ccrl2	NM_017466.4	1810047I05Rik,Ackr5,CCR11,Ccrl2,Cmkbr1l2,L-CCR,RIKEN cDNA 1810047I05 gene,chemokine (C-C motif) receptor-like 2,chemokine (C-C) receptor 1-like 2	chemokine (C-C motif) receptor-like 2	666.55	784.46	723.1	495.42	709.49	481.06	1082.79	1151.03	1154.98	758.57	664.03	814.84
Cd14	NM_009841.3	CD14 antigen,Cd14,MGD-MRK-1831	CD14 antigen	538	423.01	395.95	287.16	364.63	454.17	407.4	430.65	344.45	413.77	408.64	567.53
Cd163	NM_053094.2	CD163 antigen,Cd163	CD163 antigen	85.7	113.86	78.47	55.96	72.49	87.4	119.28	163.08	157.83	149.91	133.37	190.04
Cd19	NM_009844.2	AW495831,CD19 antigen,Cd19,MGD-MRK-1833,MGI:2142241,expressed sequence AW495831	CD19 antigen	158.3	82.09	150.9	100.92	85.67	115.04	188.98	262.82	133.7	41.98	28.38	37.75
Cd2	NM_013486.2	CD2 antigen,Cd2,LFA-2,Ly-37,Ly37,MGD-MRK-11978,MGD-MRK-1837,lymphocyte antigen 37	CD2 antigen	1230.73	913.55	1446.2	1072.5	908.64	995.73	2447.5	2458.8	2371.23	1710.53	1435.9	2258.39
Cd209e	NM_130905.2	CD209e antigen,Cd209e,SIGNR4,mSIGNR4	CD209e antigen	10.71	13.24	13.28	11.9	11.36	11.65	18.59	12.67	10.72	8.99	25.54	14.32
Cd22	NM_001043317.2	B-lymphocyte antigen 8,CD22 antigen,Cd22,Lyb-8,Lyb8,MGD-MRK-12060,MGD-MRK-12066,MGD-MRK-1839	CD22 antigen	83.32	90.03	76.05	77.98	79.81	75.45	131.67	134.58	90.99	65.96	65.27	68.99
Cd244a	NM_018729.2	2B4,C9.1,CD244 molecule,CD244 molecule A,CD244 natural killer cell receptor 2B4,Cd244,Cd244a,F730046O15Rik,MGD-MRK-38339,MGI:2442562,Nmrk,RIKEN cDNA F730046O15 gene,non MHC restricted killing associated	CD244 molecule A	105.93	82.75	176.25	135.78	101.04	113.54	322.2	351.48	304.53	167.9	187.29	275.95
Cd247	NM_001113391.2	4930549J05Rik,AW552088,CD247 antigen,CD3 antigen, eta polypeptide,CD3 antigen, zeta polypeptide,CD3 zeta,CD3-eta,CD3-zeta,CD3-zeta/eta,CD3zeta,Cd247,Cd3h,Cd3z,MGD-MRK-14699,MGD-MRK-14930,MGD-MRK-1855,MGD-MRK-1856,MGD-MRK-1857,MGI:1922598,MGI:2138612,RIKEN cDNA 4930549J05 gene,T-cell receptor zeta chain,T3-zeta chain,T3z,TCRk,Tcrz,expressed sequence AW552088	CD247 antigen	145.21	82.75	177.45	131.2	101.77	115.78	438.38	427.48	453.08	301.33	297.96	441.26
Cd27	NM_001042564.1	CD27 antigen,Cd27,MGD-MRK-1844,S152,Tnfrsf7,Tp55,tumor necrosis factor receptor superfamily, member 7	CD27 antigen	45.23	49.65	54.32	44.95	49.06	48.55	85.2	109.24	79.85	70.46	113.51	96.32
Cd274	NM_021893.2	B7-H1,CD274 antigen,Cd274,PD-L1,Pdcd1lg1,programmed cell death 1 ligand 1	CD274 antigen	257.1	305.84	673.6	244.04	226.98	214.39	3507.05	3559.16	3549.42	3137.72	2656.13	3397.34
Cd276	NM_133983.4	6030411F23Rik,AU016588,B7 homlog 3,B7-H3,B7RP-2,B7h3,CD276 antigen,Cd276,MGI:2143194,RIKEN cDNA 6030411F23 gene,expressed sequence AU016588	CD276 antigen	101.17	111.21	112.27	83.49	73.22	105.33	83.65	83.91	78.92	41.98	96.48	83.31
Cd28	NM_007642.4	CD28 antigen,Cd28,MGD-MRK-1845	CD28 antigen	64.27	50.97	78.47	56.88	57.11	70.22	267.99	243.82	300.81	166.41	190.13	301.99
Cd36	NM_007643.3	CD36 molecule,Cd36,FAT,MGD-MRK-36478,Scarb3,fatty acid translocase	CD36 molecule	24327.7	33390.87	24346.29	16794.81	23551.48	16724.27	21008.24	24651.32	21558.36	14420.32	12809.58	10581.23
Cd38	NM_007646.5	CD38 antigen,CD38 antigen, related sequence 1,Cd38,Cd38-rs1,MGD-MRK-1851,MGD-MRK-36041	CD38 antigen	1112.89	1665.57	1449.82	800.93	1118.78	934.48	2720.13	2788.12	3195.69	2431.62	2290.06	3570.47
Cd3d	NM_013487.3	CD3 antigen, delta polypeptide,Cd3d,MGD-MRK-14696,MGD-MRK-1852,T3-delta chain,T3d	CD3 antigen, delta polypeptide	811.76	391.24	1036.96	688.09	401.97	578.17	2201.2	2121.57	2088.06	1694.04	1830.35	2397.67
Cd3e	NM_007648.4	AI504783,CD3,CD3 antigen, epsilon polypeptide,CD3epsilon,Cd3e,MGD-MRK-14697,MGD-MRK-1853,MGI:2143086,T3-epsilon chain,T3e,expressed sequence AI504783	CD3 antigen, epsilon polypeptide	139.26	125.12	132.79	130.28	87.13	134.46	422.89	517.73	557.06	328.31	442.69	541.49
Cd3g	NM_009850.2	CD3 antigen, gamma polypeptide,Cd3g,Ctg-3,Ctg3,MGD-MRK-14698,MGD-MRK-1854,MGD-MRK-2212,MGD-MRK-2213,T3-gamma chain,T3g	CD3 antigen, gamma polypeptide	568.94	370.72	558.92	433.95	420.27	542.31	1830.98	1975.91	1837.38	1974.38	2063.04	2848.04
Cd4	NM_013488.2	CD4 antigen,Cd4,L3T4,Ly-4,MGD-MRK-11981,MGD-MRK-1858,lymphocyte antigen 4	CD4 antigen	82.13	113.86	74.84	68.81	72.49	96.36	548.36	406.9	527.35	428.76	428.5	725.03
Cd40	NM_170702.2	AI326936,Bp50,CD40 antigen,Cd40,MGD-MRK-1859,MGI:2138913,Tnfrsf5,expressed sequence AI326936,p50,tumor necrosis factor receptor superfamily, member 5	CD40 antigen	258.29	205.88	323.52	191.75	192.56	170.31	362.48	240.66	482.79	451.24	380.26	471.2
Cd40lg	NM_011616.2	CD154,CD40 antigen ligand,CD40 ligand,Cd40L,Cd40l,Cd40lg,HIGM1,IMD3,Ly-62,Ly62,MGD-MRK-12004,MGD-MRK-12047,MGD-MRK-1860,T-BAM,Tnfsf5,gp39,lymphocyte antigen 62,tumor necrosis factor (ligand) superfamily, member 5	CD40 ligand	28.57	34.42	43.46	27.52	27.09	26.89	89.85	99.75	136.48	85.45	93.65	140.58
Cd44	NM_009851.2	AU023126,AW121933,AW146109,CD44 antigen,Cd44,HERMES,Ly-24,MGD-MRK-11964,MGD-MRK-13281,MGD-MRK-1863,MGI:2139311,MGI:2139322,MGI:3035411,Pgp-1,expressed sequence AU023126,expressed sequence AW121933,expressed sequence AW146109,lymphocyte antigen 24,phagocyte glycoprotein 1	CD44 antigen	2094.86	2313.66	2244.14	1872.51	1850.23	1989.22	2749.57	2887.86	3086.13	2301.19	2060.2	3118.79
Cd59a	NM_001111060.2	AA987121,CD59 antigen,CD59a antigen,Cd59,Cd59a,MGD-MRK-38221,MGI:2138824,expressed sequence AA987121,protectin	CD59a antigen	409.45	250.23	585.48	467.9	317.04	407.85	227.71	251.74	164.33	236.87	195.8	171.82
Cd6	NM_001037801.2	CD6 antigen,Cd6,MGD-MRK-24451	CD6 antigen	44.04	41.71	38.63	45.87	30.02	50.8	266.44	253.32	288.74	214.38	266.75	333.23
Cd68	NM_001291058.1	CD68 antigen,Cd68,Lamp4,MGD-MRK-1868,Scard1,gp110,macrosialin	CD68 antigen	945.07	1145.25	912.62	1155.07	915.23	931.49	1688.47	1576.92	1934.87	1446.68	1898.45	2370.33
Cd69	NM_001033122.3	5830438K24Rik,AI452015,AIM,CD69 antigen,Cd69,EST AI452015,MGD-MRK-1869,MGI:1889838,MGI:1923299,RIKEN cDNA 5830438K24 gene,VEA	CD69 antigen	51.18	64.21	106.23	54.13	59.31	91.13	168.85	170.99	237.68	122.93	105	139.28
Cd70	NM_011617.1	CD27LG,CD70 antigen,Cd70,Ki-24 antigen,Tnfsf7,tumor necrosis factor (ligand) superfamily, member 7	CD70 antigen	11.9	12.18	15.69	11.9	11.36	11.65	17.04	11.08	20.43	16.49	28.38	29.94
Cd79a	NM_007655.3	CD79A antigen (immunoglobulin-associated alpha),CD79a antigen,Cd79a,Ig alpha,Ig-alpha,Iga,Igalpha,Ly-54,Ly54,MGD-MRK-11997,MGD-MRK-12040,MGD-MRK-18581,aimmunoglobulin-associated alpha,immunoglobulin-associated alpha,lymphocyte antigen 54,mb-1	CD79A antigen (immunoglobulin-associated alpha)	633.22	326.36	645.84	384.41	319.97	492.26	384.16	476.56	297.1	116.93	136.21	121.05
Cd79b	NM_008339.2	B29,CD79B antigen,Cd79b,Ig-beta,Igb,Igbeta,MGD-MRK-11225,immunoglobulin-associated beta	CD79B antigen	1336.66	675.23	1399.12	924.79	673.61	794.05	917.04	1116.2	667.55	274.34	391.61	222.58
Cd80	NM_009855.2	B7-1,B7.1,CD28 antigen ligand,CD80 antigen,Cd28l,Cd80,Ly-53,Ly53,MGD-MRK-11996,MGD-MRK-12039,MGD-MRK-1846,MGD-MRK-18582,lymphocyte antigen 53	CD80 antigen	51.18	78.78	89.33	58.72	50.52	60.51	192.08	132.99	156.91	98.94	127.7	157.5
Cd81	NM_133655.2	CD81 antigen,Cd81,MGD-MRK-14716,MGD-MRK-14717,MGI:98485,Tapa-1,Tapa1,Tspan28,target of antiproliferative antibody 1	CD81 antigen	5997.71	6725.84	5247.59	4269.8	4779.71	4360.91	3609.29	4425.21	4141.77	4004.23	4585.8	3480.65
Cd84	NM_001252472.1	A130013D22Rik,CD84 antigen,CDw84,Cd84,MGI:2444272,RIKEN cDNA A130013D22 gene,SLAMF5	CD84 antigen	1186.69	879.13	1475.17	1032.13	855.92	959.13	1993.63	1789.08	1578.35	2371.65	2256.01	3215.11
Cd86	NM_019388.3	B7-2,B7.2,B70,CD28 antigen ligand,CD86 antigen,Cd28l2,Cd86,Ly-58,Ly58,MB7-2,MGD-MRK-12000,MGD-MRK-12043,MGD-MRK-18572,MGD-MRK-18580,lymphocyte antigen 58	CD86 antigen	188.06	185.36	365.77	207.34	174.26	252.48	707.92	653.89	672.19	811.04	814.43	958.03
Cd8a	NM_001081110.2	BB154331,CD8 antigen, alpha chain,Cd8a,Ly-2,Ly-35,Ly-B,Lyt-2,MGD-MRK-11958,MGD-MRK-11976,MGD-MRK-12074,MGD-MRK-1872,MGI:2141733,T-lymphocyte antigen 2,expressed sequence BB154331,lymphocyte antigen 2,lymphocyte antigen 35	CD8 antigen, alpha chain	34.52	32.44	41.04	31.19	28.56	33.61	133.22	150.41	142.98	95.95	144.73	122.36
Cd8b1	NM_009858.2	CD8 antigen, beta chain 1,Cd8b1,Ly-3,Ly-C,Lyt-3,MGD-MRK-11970,MGD-MRK-12075,MGD-MRK-1873,T-lymphocyte antigen 3,lymphocyte antigen 3	CD8 antigen, beta chain 1	273.76	204.56	416.48	233.03	206.48	261.45	566.95	753.63	700.04	454.24	593.09	529.78
Cd96	NM_032465.2	1700109I12Rik,CD96 antigen,Cd96,MGI:1920816,RIKEN cDNA 1700109I12 gene,Tactile	CD96 antigen	96.41	55.61	107.44	67.89	54.91	68.72	102.24	125.08	90.99	65.96	110.67	119.75
Cdh1	NM_009864.2	AA960649,Cdh1,E-cad,E-cadherin,Ecad,L-CAM,MGD-MRK-15349,MGD-MRK-1881,MGD-MRK-19360,MGI:2142457,UM,Um,cadherin 1,expressed sequence AA960649,uvomorulin	cadherin 1	4985.99	6439.19	4005.41	4022.09	4953.24	4815.82	2179.52	3313.76	3172.48	2514.07	2920.04	2477.07
Cdk4	NM_009870.3	CDC2-related kinase 3,Cdk4,Crk3,MGD-MRK-1884,MGD-MRK-2147,MGI:88504,cyclin-dependent kinase 4,p34<PSK-J3>/cdk4	cyclin-dependent kinase 4	1661.6	1615.92	2105.31	1829.39	1659.86	1602.29	1559.9	1597.51	1401.94	1632.57	1546.57	1395.38
Ceacam3	NM_054059.1	Ceacam3,EG384557,MGI:1891356,Psg24,carcinoembryonic antigen-related cell adhesion molecule 3,cea12,predicted gene, EG384557,pregnancy-specific glycoprotein 24	carcinoembryonic antigen-related cell adhesion molecule 3	14.28	16.55	21.73	11.93	11.36	11.95	5	9.5	11.14	8.99	14.19	8.55
Cebpb	NM_009883.4	C/EBP BETA,C/EBPbeta,CCAAT/enhancer binding protein (C/EBP), beta,CRP2,Cebpb,IL-6DBP,LAP,LIP,MGD-MRK-12827,MGD-MRK-1917,MGI:97310,NF-IL6,NF-M,Nfil6,nuclear protein Il6	CCAAT/enhancer binding protein (C/EBP), beta	1768.72	2436.13	1665.9	1726.64	2187.04	2018.36	3497.76	3231.43	4127.84	2302.69	2051.69	2922.24
Cfd	NM_013459.1	Adn,Cfd,D component (adipsin) of complement,DF,MGD-MRK-1130,adipsin,complement factor D (adipsin),factor D	complement factor D (adipsin)	1569.95	348.87	2408.31	1172.5	1233.73	4498.35	79	448.06	58.49	1574.11	2046.01	641.72
Cflar	NM_207653.3	2310024N18Rik,A430105C05Rik,AI646576,AU021929,CASP8 and FADD-like apoptosis regulator,Cash,Casper,Cflar,Flip,MGI:1096876,MGI:1916820,MGI:1925024,MGI:2138307,MGI:2138466,RIKEN cDNA 2310024N18 gene,RIKEN cDNA A430105C05 gene,c-Flip,caspase homolog,expressed sequence AI646576,expressed sequence AU021929	CASP8 and FADD-like apoptosis regulator	2248.4	2475.85	2593.01	1822.05	2167.27	1980.26	2037	2123.15	2422.3	2424.12	2236.14	2169.87
Cgas	NM_173386.4	Cgas,E330016A19Rik,Mab-21 domain containing 1,Mb21d1,RIKEN cDNA E330016A19 gene,cyclic GMP-AMP synthase	cyclic GMP-AMP synthase	46.42	31.11	35.01	28.44	27.82	43.33	63.51	91.83	72.42	58.47	56.75	80.7
Chuk	NM_001162410.1	AI256658,Chuk,Chuk1,IKK 1,IKK alpha,IKK-1,IKK-alpha,IKK1,IKK[a],IKKalpha,IkappaB kinase alpha,MGD-MRK-16258,MGI:2147493,conserved helix-loop-helix ubiquitous kinase,expressed sequence AI256658	conserved helix-loop-helix ubiquitous kinase	826.04	808.29	980.23	795.43	859.59	842.6	759.04	763.13	704.69	857.51	700.92	849.99
Cklf	NM_029295.3	1700001C14Rik,A730028G07Rik,C32,CKLF1,CKLF2,CKLF3,CKLF4,CKLF5,Cklf,Cklf6,HSPC224,MGI:2443587,RIKEN cDNA 1700001C14 gene,RIKEN cDNA A730028G07 gene,UCK-1,chemokine-like factor,chemokine-like factor 4	chemokine-like factor	151.16	115.19	218.5	115.6	106.17	114.29	159.55	212.16	206.11	184.4	170.26	182.23
Cmklr1	NM_008153.3	ChemR23,Cmklr1,G-protein coupled receptor 27,Gpcr27,MGD-MRK-39602,chemokine-like receptor 1	chemokine-like receptor 1	1760.39	2048.86	1467.92	980.75	1658.4	1170.53	1087.43	1277.69	1348.09	1104.87	998.89	1150.67
Cpa3	NM_007753.2	Cpa3,MC-CPA,MGD-MRK-2103,carboxypeptidase A3, mast cell,mMC-CPA,mast cell carboxypeptidase A	carboxypeptidase A3, mast cell	49.99	24.49	36.22	36.7	29.29	44.07	29.43	52.25	39.92	89.95	122.02	124.96
Crcp	NM_007761.2	AL022669,Crcp,MGI:2141011,calcitonin gene-related peptide-receptor component protein,expressed sequence AL022669	calcitonin gene-related peptide-receptor component protein	178.54	139.68	173.83	162.39	132.53	139.69	192.08	202.66	137.41	140.92	144.73	157.5
Creb1	NM_001037726.1	2310001E10Rik,3526402H21Rik,AV083133,Creb,Creb-1,Creb1,MGD-MRK-2134,MGD-MRK-2135,MGD-MRK-2136,MGI:1913601,MGI:1913933,MGI:2138519,RIKEN cDNA 2310001E10 gene,RIKEN cDNA 3526402H21 gene,cAMP responsive element binding protein 1,cyclic AMP responsive element binding protein,expressed sequence AV083133	cAMP responsive element binding protein 1	983.15	930.1	1216.83	785.34	885.21	888.17	842.68	839.13	923.8	875.5	689.57	856.5
Crebbp	NM_001025432.1	AW558298,CBP,CREB binding protein,Crebbp,KAT3A,MGI:2146668,expressed sequence AW558298	CREB binding protein	1663.98	2873.04	1653.83	1162.41	1812.16	1865.97	1474.7	2110.48	1894.02	1598.09	1373.47	1733.82
Crk	NM_133656.5	Crk,Crk-I,Crk-II,Crk-III,Crko,MGD-MRK-2151,proto-oncogene c-crk,v-crk avian sarcoma virus CT10 oncogene homolog,v-crk sarcoma virus CT10 oncogene homolog (avian)	v-crk avian sarcoma virus CT10 oncogene homolog	278.52	255.53	316.28	202.76	234.3	233.06	193.63	234.32	207.97	200.89	246.88	221.28
Crp	NM_007768.4	AI255847,C-reactive protein, pentraxin-related,Crp,MGD-MRK-2156,MGI:2138184,expressed sequence AI255847	C-reactive protein, pentraxin-related	15.47	12.18	9.64	11.9	11.36	11.65	5	5.88	10.72	5.68	5.68	8.55
Csf1	NM_001113530.1	C87615,CSF-1,Csf1,Csfm,M-CSF,MGD-MRK-13034,MGD-MRK-2191,MGI:2140102,MGI:88534,colony stimulating factor 1 (macrophage),colony stimulating factor, macrophage,colony-stimulating factor-1,expressed sequence C87615,op,osteopetrosis	colony stimulating factor 1 (macrophage)	482.05	765.92	514.26	508.27	540.35	546.79	785.37	783.71	734.4	625.15	675.38	708.11
Csf1r	NM_001037859.2	AI323359,CD115,CSF-1R,Csf1r,Csfmr,Fim-2,Fim2,Fms,Friend MuLV integration site 2,M-CSFR,MGD-MRK-2192,MGD-MRK-9798,MGD-MRK-9845,MGI:2147208,MGI:88535,c-fms oncogene,colony stimulating factor 1 receptor,expressed sequence AI323359	colony stimulating factor 1 receptor	298.76	455.45	336.8	250.46	298	327.93	627.37	653.89	958.15	613.15	681.06	911.17
Csf2	NM_009969.4	Csf2,Csfgm,GMCSF,Gm-CSf,MGD-MRK-2187,MGI-IGM,MGI:88531,colony stimulating factor 2 (granulocyte-macrophage),colony stimulating factor, granulocyte macrophage	colony stimulating factor 2 (granulocyte-macrophage)	324.94	198.6	261.96	266.98	186.71	128.48	123.92	125.08	98.41	118.43	164.59	80.7
Csf2ra	NM_009970.2	CD116,Csf2ra,Csfgmra,GM-CSF-Ra,GM-CSFRalpha,MGD-MRK-2188,MGI:88532,colony stimulating factor 2 receptor, alpha, low-affinity (granulocyte-macrophage),colony stimulating factor, granulocyte macrophage, receptor alpha	colony stimulating factor 2 receptor, alpha, low-affinity (granulocyte-macrophage)	161.88	126.44	160.55	127.53	125.2	159.11	188.98	199.49	223.75	191.89	190.13	286.37
Csf2rb	NM_007780.4	AI848964,AIC2B,Bc,CDw131,Csf2rb,Csf2rb1,Csfgmrb,Il3r,Il3rb,Il3rb1,Il5rb,MGD-MRK-11380,MGD-MRK-11382,MGD-MRK-11383,MGD-MRK-11390,MGD-MRK-2189,MGI:2146084,MGI:96554,beta c,colony stimulating factor 2 receptor, beta 1, low-affinity (granulocyte-macrophage),colony stimulating factor 2 receptor, beta, low-affinity (granulocyte-macrophage),colony stimulating factor, granulocyte macrophage receptor, bet…	colony stimulating factor 2 receptor, beta, low-affinity (granulocyte-macrophage)	270.19	353.5	255.92	229.36	248.21	256.22	574.7	671.3	1006.43	413.77	425.66	760.17
Csf3	NM_009971.1	Csf3,Csfg,G-CSF,MGD-MRK-2186,MGI-IG,MGI:88530,colony stimulating factor 3 (granulocyte),colony stimulating factor, granulocyte	colony stimulating factor 3 (granulocyte)	8.35	12.18	14.49	12.84	11.36	11.65	13.94	5.88	10.72	11.99	14.19	8.55
Csf3r	NM_001252651.1	Cd114,Csf3r,Csfgr,G-CSFR,MGD-MRK-2190,MGI:88533,colony stimulating factor 3 receptor (granulocyte),colony stimulating factor, granulocyte receptor	colony stimulating factor 3 receptor (granulocyte)	134.5	97.97	100.2	79.82	67.36	61.25	120.83	120.33	186.62	248.86	150.4	378.78
Ctla4	NM_009843.4	CD152 antigen,Cd152,Ctla-4,Ctla4,Ly-56,MGD-MRK-2224,MGD-MRK-2234,cytotoxic T lymphocyte-associated protein 4,cytotoxic T-lymphocyte-associated protein 4	cytotoxic T-lymphocyte-associated protein 4	14.28	17.21	24.14	14.68	13.91	22.41	201.38	161.49	205.19	122.93	119.19	131.47
Ctsa	NM_008906.4	AU019505,Ctsa,MGD-MRK-13590,MGI:2139179,PPCA,Ppgb,cathepsin A,expressed sequence AU019505,protective protein for beta-galactosidase	cathepsin A	1755.63	1655.64	1677.97	1675.26	1643.76	1606.02	2085.02	2311.56	2664.62	1875.44	2108.44	2395.06
Ctsg	NM_007800.1	Ctsg,MGD-MRK-2247,cathepsin G	cathepsin G	41.66	37.07	25.35	14.68	27.82	11.65	54.22	41.16	46.42	47.97	19.86	32.54
Ctsl	NM_009984.4	1190035F06Rik,Cat L,Ctsl,MEP,MGD-MRK-2248,MGD-MRK-9874,MGI:1338075,MGI:2443888,MGI:95581,RIKEN cDNA 1190035F06 gene,cathepsin L,fs,furless,major excreted protein,nackt,nkt	cathepsin L	3730.27	3945.47	3633.6	3330.34	3811.03	3546.69	2822.37	3090.52	2227.33	2869.37	2908.69	2639.78
Ctss	NM_021281.2	Cat S,Ctss,MGD-MRK-35807,cathepsin S	cathepsin S	5909.64	5432.97	6341.29	5620.29	4901.25	5204.25	13357.47	13039.71	15348.95	17307.68	21405.11	26177.78
Ctsw	NM_009985.4	Ctsw,cathepsin W,lymphopain	cathepsin W	183.3	121.14	272.82	157.8	127.4	205.42	559.21	506.64	558.92	556.18	576.06	718.52
Ctsz	NM_022325.4	AI787083,AU019819,CTSX,Ctsz,D2Wsu143e,DNA segment, Chr 2, Wayne State University 143, expressed,MGD-MRK-35814,MGI:107348,MGI:2139048,MGI:2139182,cathepsin X,cathepsin Z,expressed sequence AI787083,expressed sequence AU019819	cathepsin Z	3994.51	4285.73	3736.21	3964.29	3588.44	3658.74	6616	6524.61	8591.77	6237.96	7258.95	8649.56
Cul1	NM_012042.3	Cul1,cullin 1	cullin 1	2897.09	2631.42	2975.69	2171.6	2477.72	2286.52	2497.07	2379.64	1959.93	2668.49	2094.26	2302.64
Cx3cl1	NM_009142.3	AB030188,AI848747,CX3C,Cx3cl1,D8Bwg0439e,DNA segment, Chr 8, Brigham & Women's Genetics 0439 expressed,MGD-MRK-35756,MGI:107291,MGI:1930149,MGI:2142630,Scyd1,chemokine (C-X3-C motif) ligand 1,expressed sequence AI848747,fractalkine,hypothetical protein, clone 1-53,neurotactin,small inducible cytokine subfamily D, 1	chemokine (C-X3-C motif) ligand 1	90.46	120.48	86.92	48.62	83.47	75.45	57.31	79.16	72.42	59.97	65.27	58.57
Cx3cr1	NM_009987.4	Cx3cr1,chemokine (C-X3-C motif) receptor 1	chemokine (C-X3-C motif) receptor 1	210.68	223.75	196.77	155.97	150.1	150.89	297.42	289.74	299.89	277.34	244.05	282.46
Cxcl1	NM_008176.3	Cxcl1,Fsp,GRO1 oncogene,Gro1,KC,KC/GRO-alpha,MGD-MRK-12226,MGD-MRK-37105,MGD-MRK-9878,Mgsa,N51,Scyb1,chemokine (C-X-C motif) ligand 1,fibroblast secretory protein,melanoma growth stimulatory activity	chemokine (C-X-C motif) ligand 1	267.81	135.05	148.48	101.84	108.36	70.22	83.65	93.41	49.21	86.95	107.83	97.62
Cxcl10	NM_021274.2	C7,CRG-2,Cxcl10,INP10,IP-10,IP10,Ifi10,MGD-MRK-11217,MGI:96424,Scyb10,chemokine (C-X-C motif) ligand 10,gIP-10,interferon activated gene 10,mob-1,small inducible cytokine B subfamily (Cys-X-Cys), member 10	chemokine (C-X-C motif) ligand 10	58.32	49.65	287.31	96.33	43.93	157.61	2839.41	2843.53	5084.13	2112.3	2176.55	3547.04
Cxcl11	NM_019494.1	Cxcl11,H174,I-TAC,IP9,ITAC,SCYB9B,Scyb11,b-R1,betaR1,chemokine (C-X-C motif) ligand 11,small inducible cytokine subfamily B (Cys-X-Cys), member 11	chemokine (C-X-C motif) ligand 11	8.35	12.18	42.25	11.93	12.45	14.19	136.32	129.83	181.97	122.93	209.99	286.37
Cxcl12	NM_021704.3	AI174028,Cxcl12,MGD-MRK-16620,MGD-MRK-16621,MGD-MRK-24440,MGI:2141381,PBSF,PBSF/SDF-1,SDF-1,Scyb12,Sdf1,Sdf1a,Sdf1b,TLSF-a,TLSF-b,TPAR1,chemokine (C-X-C motif) ligand 12,expressed sequence AI174028,stromal cell derived factor 1,stromal cell derived factor 1A,stromal cell derived factor 1B	chemokine (C-X-C motif) ligand 12	3097.05	2843.92	3157.97	3089.05	3588.44	4051.65	1900.69	2021.82	2250.54	3149.71	3933.11	2646.28
Cxcl13	NM_018866.2	4631412M08Rik,ANGIE2,BCA-1,BLC,Cxcl13,MGI:1918033,RIKEN cDNA 4631412M08 gene,Scyb13,chemokine (C-X-C motif) ligand 13,small inducible cytokine subfamily B (Cys-X-Cys), member 13	chemokine (C-X-C motif) ligand 13	127.36	144.31	129.17	122.94	89.33	144.92	971.26	446.48	350.95	2116.8	2414.92	2764.74
Cxcl14	XM_006517307.1	1110031L23Rik,1200006I23Rik,AI414372,BRAK,Cxcl14,Kec,MGI:1915056,MGI:1915961,MGI:2145226,MIP-2g,RIKEN cDNA 1110031L23 gene,RIKEN cDNA 1200006I23 gene,Scyb14,chemokine (C-X-C motif) ligand 14,expressed sequence AI414372,small inducible cytokine subfamily B (Cys-X-Cys), member 14	chemokine (C-X-C motif) ligand 14	2168.65	2912.76	2688.38	2376.19	2582.42	2387.37	1017.73	828.04	596.06	718.09	598.76	603.97
Cxcl15	NM_011339.2	Cxcl15,Il8,Scyb15,chemokine (C-X-C motif) ligand 15,interleukin 8,lungkine,small inducible cytokine subfamily B, member 15,weche	chemokine (C-X-C motif) ligand 15	66661.65	63527.39	80541.48	33894.21	36240.26	27078.25	20988.1	25935.35	26642.49	43162.01	35613.7	30947.07
Cxcl16	NM_023158.6	0910001K24Rik,AV290116,BB024863,Cxcl16,MGI:1913352,MGI:2144468,MGI:2144594,RIKEN cDNA 0910001K24 gene,SR-PSOX,SR-PSOX/CXCL16,Scavenger Receptor,chemokine (C-X-C motif) ligand 16,expressed sequence AV290116,expressed sequence BB024863	chemokine (C-X-C motif) ligand 16	2178.17	1662.92	2527.82	1888.11	1715.51	1509.66	2703.1	2292.56	1936.72	3245.66	3453.54	3711.05
Cxcl17	NM_153576.2	BC024561,Cxcl17,MGC:37641,cDNA sequence BC024561,chemokine (C-X-C motif) ligand 17	chemokine (C-X-C motif) ligand 17	1117.65	1277.64	1251.84	1099.1	1364.06	1895.1	1197.42	1507.26	1093.7	1533.63	1526.71	1791.09
Cxcl2	NM_009140.2	CINC-2a,Cxcl2,GROb,Gro2,MGD-MRK-12243,MGD-MRK-14338,MGI:96991,MGI:98264,MIP-2,MIP-2a,Mgsa-b,Mip2,Scyb,Scyb2,chemokine (C-X-C motif) ligand 2,macrophage inflammatory protein 2,small inducible cytokine B subfamily,small inducible cytokine subfamily, member 2	chemokine (C-X-C motif) ligand 2	60.7	35.75	24.14	17.43	24.16	14.19	65.06	23.75	47.35	46.47	34.05	58.57
Cxcl3	NM_203320.3	Cxcl3,Dcip1,Gm1960,chemokine (C-X-C motif) ligand 3,gene model 1960, (NCBI)	chemokine (C-X-C motif) ligand 3	71.42	51.64	39.84	22.94	12.45	21.66	13.94	15.83	13	14.99	22.7	8.55
Cxcl5	NM_009141.3	AMCF-II,Cxcl5,Cxcl6,ENA-78,GCP-2,LIX,MGI:1352761,Scyb5,Scyb6,chemokine (C-X-C motif) ligand 5,granulocyte chemotactic protein-2,small inducible cytokine B subfamily, member 5,small inducible cytokine subfamily B, member 15	chemokine (C-X-C motif) ligand 5	389.21	203.89	127.96	40.37	47.59	38.84	12.39	33.25	13	74.96	76.62	113.24
Cxcl9	NM_008599.4	BB139920,CMK,Cxcl9,MGD-MRK-33048,MGI:105379,MGI:2141267,Mig,Scyb9,chemokine (C-X-C motif) ligand 9,crg-10,expressed sequence BB139920,monokine induced by gamma interferon,small inducible cytokine B subfamily (Cys-X-Cys), member 9	chemokine (C-X-C motif) ligand 9	39.28	20.52	392.33	98.17	30.02	296.55	6521.51	4737.11	7549.14	8611.12	8848.09	16535.04
Cxcr1	NM_178241.4	Cxcr1,Il8ra,chemokine (C-X-C motif) receptor 1,interleukin 8 receptor, alpha	chemokine (C-X-C motif) receptor 1	33.33	64.88	26.56	27.52	19.04	32.12	32.53	39.58	52.92	26.98	28.38	28.64
Cxcr2	NM_009909.3	interleukin 8 receptor, beta,CD128,Cmkar2,Cxcr2,G-protein coupled receptor 16,Gpcr16,IL-8Rh,IL-8rb,IL8RA,Il8rb,MGD-MRK-11396,MGD-MRK-16347,MGD-MRK-32344,MGI:99567,chemokine (C-X-C motif) receptor 2,chemokine (C-X-C) receptor 2,interleukin 8 receptor, beta	chemokine (C-X-C motif) receptor 2	107.12	92.68	94.16	65.14	80.54	59.01	192.08	118.74	153.19	235.37	96.48	374.88
Cxcr3	NM_009910.2	Cd183,Cmkar3,Cxcr3,chemokine (C-X-C motif) receptor 3,chemokine (C-X-C) receptor 3	chemokine (C-X-C motif) receptor 3	46.42	54.28	65.19	55.05	51.99	55.28	385.71	470.23	317.53	263.85	312.15	385.29
Cxcr4	NM_009911.3	CD184,Cmkar4,Cxcr4,MGD-MRK-39562,MGI:5311025,Mutant line 220,PB-CKR,Sdf1r,b2b220Clo,chemokine (C-X-C motif) receptor 4,chemokine (C-X-C) receptor 4,fusin	chemokine (C-X-C motif) receptor 4	909.36	950.62	1005.58	828.46	1175.16	821.68	1065.75	934.12	1074.2	755.57	689.57	679.47
Cxcr5	NM_007551.3	Blr1,Burkitt lymphoma receptor 1,CXCR-5,Cxcr5,G-protein coupled receptor 6,Gpcr6,MGD-MRK-16340,MGD-MRK-24452,MGI:99562,chemokine (C-X-C motif) receptor 5	chemokine (C-X-C motif) receptor 5	54.75	33.1	49.49	30.28	32.22	43.33	60.41	80.75	64.99	41.98	28.38	27.33
Cxcr6	NM_030712.4	BB217514,BONZO,Cxcr6,MGI:2143371,STRL33,chemokine (C-X-C motif) receptor 6,expressed sequence BB217514	chemokine (C-X-C motif) receptor 6	174.97	140.34	208.84	169.73	147.9	134.46	450.77	383.15	453.08	511.21	465.39	698.99
Cyp2e1	NM_021282.2	Cyp2e,Cyp2e1,MGD-MRK-2326,MGD-MRK-2327,cytochrome P450, 2e, ethanol inducible,cytochrome P450, family 2, subfamily e, polypeptide 1	cytochrome P450, family 2, subfamily e, polypeptide 1	222.58	107.9	196.77	139.45	240.89	339.88	35.63	148.83	46.42	113.94	105	63.78
Cystm1	NM_001081365.1	0610010O12Rik,Cystm1,RIKEN cDNA 0610010O12 gene,cysteine-rich transmembrane module containing 1	cysteine-rich transmembrane module containing 1	3182.75	2576.47	3392.16	2878.04	2689.32	2103.51	1350.77	1481.93	1431.65	1764.5	1637.38	1249.6
Ddah2	NM_001190449.1	AU019324,AW413173,Clone 7u,Ddah,Ddah2,G6a,MGI:2146979,MGI:2147062,NG30,dimethylarginine dimethylaminohydrolase 2,expressed sequence AU019324,expressed sequence AW413173	dimethylarginine dimethylaminohydrolase 2	402.31	308.49	432.17	358.72	372.68	317.47	257.14	207.41	220.97	239.86	249.72	148.39
Ddit3	NM_007837.3	C/EBP homoologous protein 10,CHOP-10,CHOP10,DNA-damage inducible transcript 3,Ddit3,MGD-MRK-38292,chop,gadd153	DNA-damage inducible transcript 3	549.9	460.75	503.39	463.31	397.58	340.63	427.54	392.65	340.74	410.77	368.91	346.24
Ddost	NM_007838.2	Ddost,dolichyl-di-phosphooligosaccharide-protein glycotransferase	dolichyl-di-phosphooligosaccharide-protein glycotransferase	1804.43	2389.79	1781.79	1761.5	1974.7	1860.74	1685.37	1584.84	1638.69	1512.64	1609	1746.83
Ddx5	NM_007840.3	2600009A06Rik,DEAD (Asp-Glu-Ala-Asp) box polypeptide 5,DEAD box helicase 5,Ddx5,Hlr1,MGD-MRK-16216,MGD-MRK-32076,MGI:1919368,RIKEN cDNA 2600009A06 gene,helicase, RNA, nuclear 1,p68	DEAD box helicase 5	12156.12	9587.63	10784.9	9219.44	10091.71	10498.89	9133.21	9819.37	7427.51	9251.25	8640.93	9447.48
Ddx58	NM_172689.3	6430573D20Rik,DEAD (Asp-Glu-Ala-Asp) box polypeptide 58,DEAD/H box helicase 58,Ddx58,RIG-I,RIKEN cDNA 6430573D20 gene	DEAD/H box helicase 58	884.36	1114.13	1034.55	693.59	810.53	904.6	1092.08	1417.02	1421.44	1148.35	1183.34	1365.45
Defa1	NM_010031.2	Defa1,Defcr1,MGD-MRK-8822,cryptdin-1,defensin related cryptdin peptide 1,defensin, alpha 1	defensin, alpha 1	11.9	12.18	9.64	11.9	11.36	11.65	5	14.25	10.72	19.49	8.51	8.55
Defb14	NM_183026.2	Defb14,defensin beta 14,mBD14	defensin beta 14	22.61	17.21	30.18	21.1	11.36	17.18	10.84	22.17	16.71	20.99	17.03	13.02
Derl1	NM_024207.4	1110021N07Rik,AI195141,AW551338,Der1-like domain family, member 1,Derl1,Derlin-1,MGI:2145956,MGI:2146235,RIKEN cDNA 1110021N07 gene,expressed sequence AI195141,expressed sequence AW551338	Der1-like domain family, member 1	1386.65	1600.03	1306.16	1152.32	1245.45	1125.71	1274.87	1339.44	1235.75	1050.9	1299.69	1149.37
Dhx58	NM_030150.2	B430001I08Rik,D11Lgp2e,DEXH (Asp-Glu-X-His) box polypeptide 58,DNA segment, Chr 11, Lothar Hennighausen 2, expressed,Dhx58,LPG2,MGI:1925936,RIKEN cDNA B430001I08 gene	DEXH (Asp-Glu-X-His) box polypeptide 58	235.67	197.94	373.02	212.85	166.94	221.85	590.19	607.97	705.61	583.17	604.44	865.61
Diablo	NM_023232.3	0610041G12Rik,1700006L01Rik,AU040403,Diablo,MGI:1923950,MGI:2141076,RIKEN cDNA 0610041G12 gene,RIKEN cDNA 1700006L01 gene,Smac,diablo, IAP-binding mitochondrial protein,expressed sequence AU040403	diablo, IAP-binding mitochondrial protein	789.14	663.98	838.99	733.96	704.36	664.82	551.46	634.89	511.57	557.68	496.61	463.39
Dnaja2	NM_019794.4	1500017M13Rik,2010206B19Rik,DNJ3,DnaJ heat shock protein family (Hsp40) member A2,Dnaja2,HIRIP4,MGI:1917245,MGI:1923592,PRO3015,RIKEN cDNA 1500017M13 gene,RIKEN cDNA 2010206B19 gene,mDj3	DnaJ heat shock protein family (Hsp40) member A2	1641.37	1708.6	1705.74	1532.14	1788	1743.47	1535.11	1594.34	1485.5	1767.5	1648.73	1854.87
Dnajc10	NM_024181.2	1200006L06Rik,D2Ertd706e,DNA segment, Chr 2, ERATO Doi 706, expressed,DnaJ heat shock protein family (Hsp40) member C10,Dnajc10,ERdj5,JPDI,MGI:1289214,RIKEN cDNA 1200006L06 gene	DnaJ heat shock protein family (Hsp40) member C10	1705.64	1703.97	1693.67	1628.47	1705.99	1717.32	1645.09	1561.09	1576.49	1331.24	1291.17	1460.47
Dtx3l	NM_001013371.2	AU042200,BC023741,Dtx3l,MGI:3035479,cDNA sequence BC023741,deltex 3-like, E3 ubiquitin ligase,expressed sequence AU042200	deltex 3-like, E3 ubiquitin ligase	565.37	787.77	795.53	421.11	551.34	631.2	1618.76	1929.99	2401.87	1779.49	1918.32	2316.96
Dysf	NM_001077694.2	2310004N10Rik,AI604795,D6Pas3,DNA segment, Chr 6, Pasteur Institute 3,Dysf,MGD-MRK-7701,MGI:1916762,MGI:2141453,MGI:93796,RIKEN cDNA 2310004N10 gene,dysferlin,expressed sequence AI604795	dysferlin	47.61	74.14	48.29	27.52	51.99	45.57	55.77	52.25	77.06	40.48	56.75	36.45
Ebi3	NM_015766.2	EBI-3,Ebi3,Epstein-Barr virus induced gene 3,IL-27	Epstein-Barr virus induced gene 3	32.14	39.72	30.18	32.11	30.75	33.61	68.16	76	109.56	58.47	87.97	82
Egln1	NM_053207.2	open reading frame 13,AI503754,Egln1,Hif-p4h-2,MGI:1929952,MGI:2142578,ORF13,Phd2,SM-20,egl-9 family hypoxia-inducible factor 1,expressed sequence AI503754,open reading frame 13	egl-9 family hypoxia-inducible factor 1	1274.77	1664.91	1145.61	1094.52	1380.9	1256.43	966.61	1111.45	1050.99	1019.42	962	993.17
Eif2ak2	NM_011163.4	2310047A08Rik,4732414G15Rik,AI467567,AI747578,Eif2ak2,IFN- type I-induced and dsRNA-activated kinase,IFN-induced and double-stranded RNA-activated kinase,MGD-MRK-13612,MGD-MRK-15108,MGI:1924009,MGI:2146878,MGI:2146919,MGI:97761,MGI:98750,Pkr,Prkr,RIKEN cDNA 2310047A08 gene,RIKEN cDNA 4732414G15 gene,T-cell viral integration site,Tik,dsRNA-activated kinase,eIF-2 alpha,eukaryotic translation initia…	eukaryotic translation initiation factor 2-alpha kinase 2	491.58	554.09	842.61	413.77	428.33	587.13	723.41	801.13	886.66	993.94	857	968.44
Eif2ak3	NM_010121.3	AI427929,Eif2ak3,MGI:2141404,PERK,eukaryotic translation initiation factor 2 alpha kinase 3,expressed sequence AI427929	eukaryotic translation initiation factor 2 alpha kinase 3	146.4	225.74	137.62	116.52	132.53	151.64	120.83	142.49	129.05	95.95	147.56	128.86
Eif3f	NM_025344.2	0610037M02Rik,AA409853,Eif3f,Eif3s5,MGI:2141824,RIKEN cDNA 0610037M02 gene,eukaryotic translation initiation factor 3, subunit 5 (epsilon),eukaryotic translation initiation factor 3, subunit F,expressed sequence AA409853	eukaryotic translation initiation factor 3, subunit F	8503.21	7988.92	8778.57	8057.03	8702.03	7902.37	10132.35	10094.85	8052.35	7488.25	7244.76	7293.23
Elane	NM_015779.2	Ela2,Elane,F430011M15Rik,NE,RIKEN cDNA F430011M15 gene,elastase 2, neutrophil,elastase, neutrophil expressed,neutrophil elastase	elastase, neutrophil expressed	58.32	68.19	30.18	15.6	59.31	11.65	82.1	34.83	48.28	40.48	36.89	29.94
Entpd1	NM_001304721.1	2610206B08Rik,AA408691,CD39 antigen,Cd39,Entpd1,MGD-MRK-19713,MGI:1919726,MGI:2147438,NTPDase-1,RIKEN cDNA 2610206B08 gene,ectoapyrase,ectonucleoside triphosphate diphosphohydrolase 1,expressed sequence AA408691	ectonucleoside triphosphate diphosphohydrolase 1	1872.28	2312.34	1754.02	1107.36	1533.93	1228.05	2631.84	3033.52	2366.59	1584.6	1725.35	2163.37
Eomes	NM_010136.3	C77258,Eomes,MGI:1313283,MGI:2143384,T-box brain gene 2,Tbr2,eomesodermin,expressed sequence C77258	eomesodermin	16.66	12.18	22.94	13.76	13.91	13.45	46.47	53.83	35.28	38.98	25.54	50.76
Ep300	NM_177821.6	E1A binding protein p300,Ep300,KAT3B,p300	E1A binding protein p300	578.47	957.24	586.69	484.41	687.52	715.61	582.44	902.46	757.61	554.69	479.58	607.88
Ephx2	NM_007940.3	AW106936,Eph2,Ephx2,MGD-MRK-16276,MGI:2145794,epoxide hydrolase 2, cytoplasmic,epoxide hydrolase 2, soluble,expressed sequence AW106936,sEH,sEP	epoxide hydrolase 2, cytoplasmic	78.56	85.4	73.64	76.15	85.67	128.48	68.16	58.58	33.42	98.94	130.54	59.88
Ern1	NM_023913.2	9030414B18Rik,AI225830,C85377,Ern1,Ire1a,Ire1alpha,Ire1p,MGI:1918791,MGI:2144086,MGI:2144679,RIKEN cDNA 9030414B18 gene,endoplasmic reticulum (ER) to nucleus signalling 1,expressed sequence AI225830,expressed sequence C85377,inositol-requiring 1 alpha (yeast)	endoplasmic reticulum (ER) to nucleus signalling 1	335.65	542.83	365.77	282.57	371.95	318.96	292.77	356.23	363.02	281.84	261.07	256.43
Ets1	NM_001038642.1	AI196000,AI448617,E26 avian leukemia oncogene 1, 5' domain,Ets-1,Ets1,MGC:18571,MGD-MRK-15175,MGD-MRK-15200,MGD-MRK-15415,MGD-MRK-9663,MGD-MRK-9665,MGI:2142990,MGI:2143054,MGI:98794,MGI:98939,Tpl1,expressed sequence AI196000,expressed sequence AI448617,p42Ets-1,p51Ets-1,tumor progression locus 1,variable spotting,vs	E26 avian leukemia oncogene 1, 5' domain	3700.52	3854.12	4193.72	2870.7	3495.45	3118.67	3093.46	3592.41	3624.63	2735.95	2823.56	2775.15
Evl	NM_001163394.1	AI528774,Ena-vasodilator stimulated phosphoprotein,Evl,MGI:2144857,MGI:5560789,Mutant line 2600,b2b2600Clo,expressed sequence AI528774	Ena-vasodilator stimulated phosphoprotein	152.35	160.2	135.2	127.53	132.53	134.46	223.06	270.74	253.46	205.38	263.91	227.79
F5	NM_007976.2	AI173222,Cf-5,Cf5,F5,MGD-MRK-1948,MGD-MRK-1954,MGI:2138166,coagulation factor V,expressed sequence AI173222	coagulation factor V	28.57	23.83	28.97	28.44	24.16	49.3	54.22	91.83	42.71	53.97	76.62	84.61
Fas	NM_007987.2	AI196731,APO-1,CD95,Fas,Fas (TNF receptor superfamily member 6),MGD-MRK-11878,MGD-MRK-9711,MGI:2147489,TNF receptor superfamily member 6,TNFR6,Tnfrsf6,expressed sequence AI196731,lpr,lymphoproliferation	Fas (TNF receptor superfamily member 6)	486.82	411.76	569.79	333.95	401.24	383.95	698.62	848.63	739.97	650.63	502.28	706.8
Fasl	NM_010177.3	APT1LG1,CD178,CD95L,Fas antigen ligand,Fas ligand (TNF superfamily, member 6),Fas-L,Fasl,MGD-MRK-10104,MGD-MRK-16013,Tnfsf6,generalized lymphoproliferative disease,gld,tumor necrosis factor (ligand) superfamily, member 6	Fas ligand (TNF superfamily, member 6)	26.19	32.44	39.84	21.1	26.36	27.64	83.65	87.08	93.77	62.96	48.24	58.57
Fbxo6	NM_015797.3	AA408845,F-box protein 6,F-box protein 6b,FBG2,Fbs2,Fbx6b,Fbxo6,Fbxo6b,MGI:2140136,expressed sequence AA408845	F-box protein 6	728.44	618.3	789.49	655.06	613.57	569.95	793.11	611.14	583.99	682.11	595.93	700.3
Fcer1a	NM_010184.1	Fc epsilon high affinity receptor alpha,Fc receptor, IgE, high affinity I, alpha polypeptide,FcERI,Fce1a,Fcer1a,Fcr-5,MGD-MRK-9724,MGD-MRK-9728,MGD-MRK-9741	Fc receptor, IgE, high affinity I, alpha polypeptide	21.42	12.58	26.56	30.28	19.77	19.42	55.77	60.16	49.21	139.42	167.43	100.23
Fcgr1	NM_010186.5	AI323638,AV092959,CD64,Fc receptor, IgG, high affinity I,FcgammaRI,Fcgr1,MGD-MRK-9732,MGI:2139673,MGI:2139933,expressed sequence AI323638,expressed sequence AV092959	Fc receptor, IgG, high affinity I	166.64	110.55	257.13	148.63	112.76	122.51	779.17	625.39	742.75	899.49	720.79	1386.27
Fcgr2b	NM_001077189.1	AI528646,CD32,F630109E10Rik,Fc gamma RIIB,Fc receptor, IgG, low affinity II,Fc receptor, IgG, low affinity IIa,Fc receptor, IgG, low affinity IIb,Fc-gamma receptor 2,Fc-gamma receptor 3,Fc[g]RII,FcgRII,FcgammaRIIB,Fcgr2,Fcgr2a,Fcgr2b,Fcr-2,Fcr-3,Ly-17,Ly-m20,LyM-1,Lym-1,MGD-MRK-11955,MGD-MRK-12013,MGD-MRK-12069,MGD-MRK-12070,MGD-MRK-9733,MGD-MRK-9734,MGD-MRK-9735,MGD-MRK-9739,MGD-MRK-9740,MGI:213…	Fc receptor, IgG, low affinity IIb	568.94	489.21	528.74	448.63	429.06	467.61	1745.78	1740	1503.14	1685.04	2233.31	2457.54
Fcgr4	NM_144559.1	4833442P21Rik,CD16-2,Fc fragment of IgG, low affinity IIIa, receptor,Fc receptor, IgG, low affinity IV,FcgammaRIV,Fcgr3a,Fcgr4,MGI:2443436,RIKEN cDNA 4833442P21 gene	Fc receptor, IgG, low affinity IV	358.27	540.85	715.85	360.56	288.48	206.17	6975.38	7476.14	7019.93	4902.22	5408.74	8363.19
Fcgrt	NM_010189.3	Fc fragment of IgG receptor and transporter,FcRn,Fcgrt,MGD-MRK-23854,neonatal Fc receptor	Fc fragment of IgG receptor and transporter	905.79	916.86	828.12	842.22	915.96	862.02	875.21	1038.62	699.11	656.63	757.68	613.08
Fcrlb	NM_001029984.2	FREB-2,FREB2,Fc receptor related Y,Fc receptor-like B,FcRL2,Fcrlb,Fcry,mFCRL2	Fc receptor-like B	8.35	15.23	9.64	11.9	11.36	11.65	12.39	9.5	10.72	13.49	31.22	11.71
Fgr	NM_010208.4	Abnormal limb,Ali18,FGR proto-oncogene, Src family tyrosine kinase,Fgr,MGD-MRK-9787,MGI:3665435,Martin Hrabe de Angelis abnormal limb mutant 18,Mhdaali18	FGR proto-oncogene, Src family tyrosine kinase	228.53	200.58	234.19	232.11	194.03	178.53	566.95	535.14	837.45	383.78	323.5	722.42
Fos	NM_010234.2	D12Rfj1,DNA segment, Chr 12, Russel F. Jacoby 1,FBJ osteosarcoma oncogene,Fos,MGD-MRK-19548,MGD-MRK-9866,c-fos,cFos	FBJ osteosarcoma oncogene	222.58	448.17	204.01	288.08	498.62	240.53	319.1	400.56	311.96	221.87	184.45	200.46
Foxo1	NM_019739.3	AI876417,Afxh,FKHR,Fkhr1,Foxo1,Foxo1a,MGI:2139839,expressed sequence AI876417,forkhead box O1	forkhead box O1	518.95	779.83	456.31	401.84	495.69	475.08	415.15	714.05	463.29	305.83	295.13	296.78
Foxp3	NM_054039.2	Foxp3,JM2,MGD-MRK-14368,MGI:98281,forkhead box P3,scurfin,scurfy,sf	forkhead box P3	17.85	19.86	14.49	11.9	11.36	18.67	17.04	23.75	16.71	17.99	22.7	16.92
Fpr1	NM_013521.2	FPR,Fpr1,MGD-MRK-35914,fMLF-R,formyl peptide receptor 1	formyl peptide receptor 1	358.27	570.64	287.31	315.6	322.16	227.08	901.55	842.29	1103.91	464.74	408.64	1028.31
Fpr2	NM_008039.2	E330010I07Rik,Fpr-rs2,Fpr2,MGI:2442028,RIKEN cDNA E330010I07 gene,formyl peptide receptor 2,formyl peptide receptor, related sequence 2	formyl peptide receptor 2	377.31	384.62	347.67	454.14	317.77	248	2150.08	1396.43	2777.89	1377.72	1055.64	3052.4
Furin	NM_011046.2	9130404I01Rik,Fur,Furin,MGD-MRK-13193,MGD-MRK-9893,MGI:1925399,PACE,Pcsk3,RIKEN cDNA 9130404I01 gene,SPC1,furin,furin (paired basic amino acid cleaving enzyme),proprotein convertase subtilisin/kexin type 3	furin (paired basic amino acid cleaving enzyme)	1250.96	1847.62	1082.84	966.07	1197.86	1130.94	1327.54	1752.67	1825.31	1128.86	1217.39	1417.51
Fyn	NM_008054.2	AI448320,AW552119,Fyn,Fyn proto-oncogene,MGD-MRK-9909,MGI:2143602,MGI:2143864,Src Kinase p59,expressed sequence AI448320,expressed sequence AW552119	Fyn proto-oncogene	1020.05	1157.82	1017.65	756.89	945.25	912.82	1634.25	1977.49	1859.66	1284.77	1381.98	1740.33
Gab2	NM_010248.2	AI463667,D130058I17Rik,Gab2,MGI:2141977,MGI:2441947,RIKEN cDNA D130058I17 gene,expressed sequence AI463667,growth factor receptor bound protein 2-associated protein 2,p97	growth factor receptor bound protein 2-associated protein 2	324.94	366.74	272.82	227.53	276.77	267.42	370.22	367.32	305.46	242.86	255.4	299.38
Gadd45b	NM_008655.1	AI323528,Gadd45b,MGD-MRK-36353,MGI:2143576,Myd118,expressed sequence AI323528,growth arrest and DNA-damage-inducible 45 beta,myeloid differentiation primary response gene,myeloid differentiation primary response gene 118	growth arrest and DNA-damage-inducible 45 beta	1716.35	1490.81	1337.55	1182.59	1145.87	812.72	1471.6	1296.69	1148.48	993.94	981.86	870.81
Gata3	NM_008091.3	GATA binding protein 3,Gata-3,Gata3,MGD-MRK-10000,MGD-MRK-10004,MGI:2181648,jal,juvenile alopecia	GATA binding protein 3	110.69	114.52	85.71	112.85	90.06	91.88	133.22	121.91	112.34	73.46	107.83	89.81
Gba	NM_001077411.1	GBA1,GC,GCase,Gba,MGD-MRK-10007,betaGC,glucocerebrosidase,glucosidase, beta, acid	glucosidase, beta, acid	509.43	591.82	446.65	451.38	492.03	482.55	602.58	633.3	633.2	461.74	496.61	632.61
Gbp2	NM_010260.1	Gbp2,MGD-MRK-19679,guanylate binding protein 2	guanylate binding protein 2	434.44	434.27	1294.09	543.13	415.15	577.42	9432.18	9618.29	10649.2	10597.49	9228.35	14978.25
Gbp3	NM_018734.3	AW228655,Gbp3,MGI:2139979,expressed sequence AW228655,guanylate binding protein 3	guanylate binding protein 3	289.23	217.13	893.31	321.11	227.71	330.91	2534.25	2707.37	2878.16	3337.11	3073.28	3506.68
Gbp5	NM_153564.2	5330409J06Rik,Gbp5,Gbp5a,MGI:2444553,RIKEN cDNA 5330409J06 gene,guanylate binding protein 5	guanylate binding protein 5	235.67	272.74	909	365.14	234.3	345.85	7012.56	7609.14	9153.48	6833.12	5743.6	9220.99
Gca	NM_145523.3	5133401E04Rik,AI573844,Gca,MGI:2139004,RIKEN cDNA 5133401E04 gene,expressed sequence AI573844,grancalcin	grancalcin	371.36	425	383.88	340.37	348.52	351.08	331.5	376.82	461.43	302.83	332.02	416.53
Gk	NM_008194.3	D930012N15Rik,Gk,Gyk,MGD-MRK-35050,MGI:2442000,RIKEN cDNA D930012N15 gene,glycerol kinase	glycerol kinase	442.78	342.25	502.18	345.88	351.45	338.38	405.85	359.4	458.65	518.71	402.96	598.77
Gla	NM_013463.2	Ags,Gla,MGD-MRK-1191,MGI:87962,alpha-galactosidase,galactosidase, alpha	galactosidase, alpha	197.58	205.88	208.84	201.84	174.26	177.04	317.56	326.15	331.45	293.83	332.02	402.21
Glb1	NM_009752.2	AW125515,Bge,Bgl,Bgl-e,Bgl-s,Bgl-t,Bgs,Bgt,C130097A14Rik,Glb1,MGD-MRK-1545,MGD-MRK-1546,MGD-MRK-1547,MGD-MRK-1548,MGD-MRK-1549,MGD-MRK-1556,MGD-MRK-1557,MGI:2143293,MGI:88152,MGI:88153,MGI:88154,RIKEN cDNA C130097A14 gene,beta-galactosidase complex,beta-galactosidase electrophoretic,beta-galactosidase systemic regulator,beta-galactosidase temporal,expressed sequence AW125515,galactosidase, beta 1	galactosidase, beta 1	130.93	169.47	114.68	146.79	138.38	138.19	179.69	183.66	145.76	148.42	141.89	122.36
Gns	NM_029364.4	2610016K11Rik,AU042285,C87209,G6S,Gns,MGI:2143761,MGI:2143948,MGI:2143956,N28088,RIKEN cDNA 2610016K11 gene,expressed sequence AU042285,expressed sequence C87209,expressed sequence N28088,glucosamine (N-acetyl)-6-sulfatase	glucosamine (N-acetyl)-6-sulfatase	1618.75	2630.76	1502.93	1423.88	1886.84	1976.53	1954.9	2522.13	2488.22	1905.42	2074.39	2592.92
Gpx7	NM_024198.3	3110050F08Rik,AI327032,GPX6,Gpx7,MGI:2140249,RIKEN cDNA 3110050F08 gene,expressed sequence AI327032,glutathione peroxidase 7	glutathione peroxidase 7	499.91	401.83	596.34	398.17	388.06	360.79	345.44	335.65	309.17	451.24	391.61	406.12
Gsk3b	NM_019827.3	7330414F15Rik,8430431H08Rik,C86142,GSK-3,GSK-3beta,GSK3,Gsk3b,MGI:1914056,MGI:1925394,MGI:2146721,RIKEN cDNA 7330414F15 gene,RIKEN cDNA 8430431H08 gene,expressed sequence C86142,glycogen synthase kinase 3 beta	glycogen synthase kinase 3 beta	847.46	1104.86	789.49	675.24	767.33	853.06	571.6	728.3	678.69	605.66	661.19	546.7
Gstm4	NM_001160411.1	1110004G14Rik,Gstb-4,Gstb4,Gstm4,MGD-MRK-10316,MGD-MRK-10320,MGI:1915805,RIKEN cDNA 1110004G14 gene,glutathione S-transferase Yb4 subunit,glutathione S-transferase, mu 4	glutathione S-transferase, mu 4	222.58	240.3	207.63	212.85	208.67	210.65	164.2	185.24	138.34	143.92	144.73	106.74
Gucy1a1	NM_021896.4	1200016O07Rik,Gucy1a1,Gucy1a3,MGI:1921380,RIKEN cDNA 1200016O07 gene,alpha 1 sGC,guanylate cyclase 1, soluble, alpha 1,guanylate cyclase 1, soluble, alpha 3,sGC-alpha1	guanylate cyclase 1, soluble, alpha 1	2081.76	2378.54	1629.69	1160.57	2028.15	1529.83	954.22	999.04	812.38	1038.91	808.76	609.18
Gucy1b1	NM_017469.4	Gucy1b1,Gucy1b3,beta 1 sGC,guanylate cyclase 1, soluble, beta 1,guanylate cyclase 1, soluble, beta 3	guanylate cyclase 1, soluble, beta 1	1278.34	1298.17	986.26	840.38	1504.64	1094.33	704.82	663.39	584.92	562.18	510.79	342.34
Gzma	NM_010370.2	AW494114,BLT esterase,Ctla-3,Ctla3,Gzma,H factor,Hanukah factor,Hf,MGD-MRK-10699,MGD-MRK-2223,MGD-MRK-2233,MGD-MRK-38311,MGI:2145434,SE1,TSP-1,TSP1,cytotoxic T lymphocyte-associated protein 3,expressed sequence AW494114,granzyme A,serine esterase 1	granzyme A	1479.49	753.35	2868.25	1490.85	639.93	1102.55	6059.89	7799.13	7411.73	3729.88	3947.3	4357.97
Gzmb	NM_013542.2	AI553453,CCP-1/C11,CCP1,Ctla-1,Ctla1,GZB,Gzmb,MGD-MRK-2219,MGD-MRK-2229,MGD-MRK-38312,MGI:2145670,cytotoxic T lymphocyte-associated protein 1,expressed sequence AI553453,granzyme B	granzyme B	16.66	21.18	88.12	22.02	18.3	26.89	672.29	712.47	797.53	227.87	306.48	456.88
Gzmc	NM_010371.2	AI323531,CCP2,Ctla-5,Ctla5,Gzmc,MGD-MRK-2235,MGD-MRK-38301,MGI:2145616,cytotoxic T lymphocyte-associated protein 5,expressed sequence AI323531,granzyme C	granzyme C	15.47	13.24	9.64	19.27	11.71	11.65	23.24	23.75	24.14	25.49	19.86	28.64
Gzmd	NM_010372.2	CCP5,Ctla-5,Ctla5,Gzmd,MGD-MRK-2235,MGD-MRK-38300,cytotoxic T lymphocyte-associated protein 5,granzyme D	granzyme D	8.35	12.18	16.9	16.51	11.36	14.19	5	17.42	10.72	10.49	1.87	8.55
Gzme	NM_010373.3	CCP3,Ctla-6,Ctla6,Gzme,MCSP-2,MGD-MRK-2226,MGD-MRK-2236,MGD-MRK-38310,cytotoxic T lymphocyte-associated protein 6,granzyme E	granzyme E	14.28	12.18	13.28	11.93	13.18	11.65	13.94	5.88	14.86	11.99	8.51	14.32
Gzmf	NM_010374.3	CCP4,CTL serine protease 3,Ctla-7,Ctla7,Gzmf,MCSP-3,MGD-MRK-2227,MGD-MRK-2237,MGD-MRK-38299,cytotoxic T lymphocyte-associated protein 7,granzyme F,granzyme G	granzyme F	21.42	18.54	21.73	22.94	23.43	18.67	38.73	31.67	34.35	26.98	36.89	31.24
Gzmg	NM_010375.2	Ctla-7,Ctla7,Gzmg,MGD-MRK-2237,MGD-MRK-38298,cytotoxic T lymphocyte-associated protein 7,granzyme G	granzyme G	21.42	21.18	21.73	22.02	24.89	14.19	17.04	14.25	13	25.49	8.51	13.02
Gzmk	NM_008196.1	Gzmk,granzyme K	granzyme K	11.9	12.18	41.04	11.9	11.36	11.65	162.65	177.32	173.62	191.89	161.75	269.44
Gzmm	NM_008504.2	Gzmm,Lmet1,MGD-MRK-16327,granzyme M (lymphocyte met-ase 1),lymphoctye Met-ase 1	granzyme M (lymphocyte met-ase 1)	33.33	36.41	53.12	49.54	62.97	67.23	27.88	45.91	37.14	37.48	22.7	32.54
Gzmn	NM_153052.1	GrN,Gzmn,granzyme N	granzyme N	15.47	12.18	9.64	13.76	11.36	11.65	18.59	5.88	12.07	16.49	11.35	16.92
H2-Ab1	NM_207105.2	A beta,AI845868,Abeta,H-2Ab,H2-Ab,H2-Ab1,I-A<b>,I-Abeta,I-region-associated antigen 2,IAb,Ia-2,Ia2,MGD-MRK-10378,MGD-MRK-10491,MGD-MRK-11045,MGD-MRK-11050,MGD-MRK-23932,MGI:1890696,MGI:2146934,Rmcs1,expressed sequence AI845868,histocompatibility 2, class II antigen A, beta,histocompatibility 2, class II antigen A, beta 1,response to metastatic cancers 1	histocompatibility 2, class II antigen A, beta 1	12394.17	7942.58	17904.81	11476.36	8868.96	11737.39	26251.78	26115.84	28629.35	41949.2	42330.65	49343.5
H2-D1	NM_010380.3	H-2D,H2-D1,MGD-MRK-10379,MGD-MRK-10492,histocompatibility 2, D region locus 1	histocompatibility 2, D region locus 1	5302.6	5123.82	7160.96	4466.14	4415.08	4850.93	14465.05	15121.7	14883.81	15520.69	15828.94	16671.72
H2-DMa	NM_010386.3	H-2Ma,H2-DMa,H2-M alpha,H2-Ma,MGD-MRK-10405,MGD-MRK-10517,histocompatibility 2, class II, locus DMa,histocompatibility 2, class II, locus Ma	histocompatibility 2, class II, locus DMa	1042.67	846.03	1414.81	1059.65	925.48	1000.96	2777.45	2666.21	2620.98	3170.7	3785.55	3895.88
H2-DMb1	NM_010387.3	AI385589,H-2Mb1,H2-DMb1,H2-M beta1,H2-Mb1,MGD-MRK-10406,MGD-MRK-10518,MGI:2146833,expressed sequence AI385589,histocompatibility 2, class II, locus Mb1	histocompatibility 2, class II, locus Mb1	2005.59	1308.1	2998.62	2053.25	1549.3	1749.44	5206.36	4646.86	4955.08	6035.58	5979.13	6652.81
H2-DMb2	NM_010388.4	H-2Mb2,H2-DMb2,H2-M beta2,H2-Mb2,MGD-MRK-10407,MGD-MRK-10519,histocompatibility 2, class II, locus Mb2	histocompatibility 2, class II, locus Mb2	942.69	585.86	890.89	710.1	491.3	690.96	842.68	873.96	665.69	871.01	944.97	1162.39
H2-Eb1	NM_010382.2	H-2Eb,H2-Eb1,I region-associated antigen 4,Ia-4,Ia4,MGD-MRK-10384,MGD-MRK-10497,MGD-MRK-11047,MGD-MRK-11052,histocompatibility 2, class II antigen E beta	histocompatibility 2, class II antigen E beta	3182.75	2442.75	4308.41	3153.27	2389.12	3262.84	8069.01	8050.87	8142.41	10426.58	11958.26	12429.59
H2-K1	NM_001001892.2	H-2K,H2-K1,MGD-MRK-10388,MGD-MRK-10500,histocompatibility 2, K1, K region	histocompatibility 2, K1, K region	7218.92	6887.36	11237.59	6311.13	5810.62	6713.91	20225.97	20629.85	20700.48	24548.57	24642.98	24542.88
H2-M3	NM_013819.2	H-2M3,H2-M3,Hmt,MGD-MRK-10400,MGD-MRK-10511,MGD-MRK-10801,R4B2,histocompatibility 2, M region locus 3	histocompatibility 2, M region locus 3	197.58	189.33	376.64	208.26	176.46	168.82	625.82	552.56	529.21	662.62	621.47	600.07
H2-Ob	NM_010389.3	A-beta-2,A-beta2,H-2I,H-2Ob,H2-Ab,H2-Ab2,H2-IAb2,H2-Ob,MGD-MRK-10378,MGD-MRK-10409,MGD-MRK-10491,MGD-MRK-10521,MGD-MRK-23933,MGI:3573871,Ob,histocompatibility 2, O region beta locus,histocompatibility 2, class II antigen A, beta,histocompatiblility 2, class II antigen A beta 2,vic1,virus infectivity controller 1	histocompatibility 2, O region beta locus	574.9	282.67	723.1	457.81	357.31	419.06	285.03	305.57	258.11	242.86	255.4	206.96
H2-Pa	ENSMUST00000182803.1	H2-Pa,MGD-MRK-32355,histocompatibility 2, P region alpha locus	histocompatibility 2, P region alpha locus	10.71	16.55	16.9	17.43	11.36	18.67	13.94	20.58	23.21	38.98	14.19	37.75
H2-Q1	NM_010390.3	15006,H-2Q1,H2-Q1,MGD-MRK-10412,MGD-MRK-10524,MGD-MRK-13708,MGD-MRK-13718,MGD-MRK-13736,MGI:3779428,Q1,Q1b,Q1d,Q1k,histocompatibility 2, Q region locus 1,predicted gene, 15006	histocompatibility 2, Q region locus 1	25	13.9	27.77	20.18	21.97	11.65	17.04	12.67	10.72	10.49	11.35	13.02
H2-Q10	NM_010391.4	H-2Q10,H2-Q10,MGD-MRK-10413,MGD-MRK-10525,MGD-MRK-13707,MGD-MRK-13719,Q region gene 10,Q10,Qa lymphocyte antigen 10,Qa10,histocompatibility 2, Q region locus 10	histocompatibility 2, Q region locus 10	153.54	64.88	114.68	58.72	57.11	59.76	72.81	53.83	59.42	220.37	82.29	234.3
H2-Q2	NM_010392.2	BE136769,ENSMUSG00000079507,Gm11132,H-2Q2,H2-Q2,MGD-MRK-10414,MGD-MRK-10527,MGI:3035350,MGI:3779387,expressed sequence BE136769,histocompatibility 2, Q region locus 2,predicted gene 11132,predicted gene, ENSMUSG00000079507	histocompatibility 2, Q region locus 2	155.92	141	166.59	157.8	145.7	160.6	106.88	99.75	89.13	176.9	107.83	128.86
H2-T23	NM_010398.3	37b,37c,H-2T23,H2-T23,MGD-MRK-10439,MGD-MRK-10553,Qa-1,Qa1,Qed-1,T18c,T18c(37),T23b,T23d,histocompatibility 2, T region locus 23	histocompatibility 2, T region locus 23	459.44	422.35	883.65	378.91	378.54	413.83	2461.44	2123.15	1890.3	2013.36	2108.44	2467.96
Hamp	NM_032541.2	HEPC1,Hamp,Hepc,hepcidin antimicrobial peptide	hepcidin antimicrobial peptide	76.18	72.16	56.74	181.65	47.59	433.25	77.45	69.66	20.43	37.48	22.7	19.52
Havcr2	NM_134250.2	Havcr2,T-cell immunoglobulin and mucin domain containing 3,TIM-3,Tim3,Timd3,hepatitis A virus cellular receptor 2	hepatitis A virus cellular receptor 2	52.37	67.52	76.05	69.73	54.18	61.25	88.3	115.58	109.56	109.44	90.81	128.86
Hc	NM_010406.1	C5,C5a,Hc,He,Hfib2,MGD-MRK-10645,MGD-MRK-10689,MGD-MRK-1703,MGI:2181187,hemolytic complement,hepatic fibrogenesis 2	hemolytic complement	2541.2	2513.58	2121.01	983.5	1362.6	1283.32	601.03	934.12	942.37	820.03	797.41	482.92
Hck	NM_001172117.1	AI849071,B-cell myeloid kinase,Bmk,Hck,Hck-1,MGD-MRK-10666,MGD-MRK-10667,MGD-MRK-1590,MGI:2139076,expressed sequence AI849071,hemopoietic cell kinase,hemopoietic cell kinase 1	hemopoietic cell kinase	1011.72	877.8	1104.56	990.84	866.91	850.82	1646.64	1401.18	2293.24	1482.66	1237.26	2430.21
Hcst	NM_011827.3	DAP10,Hcst,KAP10,hematopoietic cell signal transducer	hematopoietic cell signal transducer	89.27	35.09	111.06	72.48	47.59	50.8	130.12	148.83	125.34	104.94	122.02	123.66
Hdc	NM_008230.4	AW108189,Hdc,Hdc-a,Hdc-c,Hdc-e,Hdc-s,L-histidine decarboxylase,MGD-MRK-10682,MGD-MRK-10683,MGD-MRK-10684,MGD-MRK-10685,MGD-MRK-10686,MGI:2139302,MGI:96063,MGI:96064,MGI:96065,MGI:96066,expressed sequence AW108189,histidine decarboxylase,histidine decarboxylase concentration (kidney),histidine decarboxylase estrogen response,histidine decarboxylase testosterone reponse,histidine decarboxylase, str…	histidine decarboxylase	536.81	474.65	428.55	275.23	307.52	213.64	517.38	560.47	444.72	655.13	502.28	816.14
Hk3	NM_001033245.4	Hk3,hexokinase 3	hexokinase 3	85.7	63.55	82.09	100.92	57.11	72.46	579.35	501.89	851.38	850.02	1066.99	1547.68
Hlx	NM_008250.2	H2.0-like homeo box 1 (Drosophila),H2.0-like homeobox,Hlx,Hlx1,MGD-MRK-10743	H2.0-like homeobox	615.36	1054.55	662.74	511.94	861.78	715.61	489.5	531.97	493	533.7	505.12	370.97
Hmgb1	NM_010439.4	DEF,HMG-1,Hmg1,Hmgb1,MGD-MRK-10748,SBP-1,amphoterin,high mobility group box 1,high mobility group protein 1,p30	high mobility group box 1	5400.21	4637.92	5578.35	4878.07	5104.8	4601.44	4080.2	4353.96	3528.07	4409	3904.74	3427.28
Hmox1	NM_010442.2	D8Wsu38e,DNA segment, Chr 8, Wayne State University 38, expressed,HO-1,HO1,Hmox,Hmox1,Hsp32,MGD-MRK-10800,MGD-MRK-34114,MGD-MRK-38247,MGI:106420,MGI:109203,heme oxygenase 1,hemoxygenase	heme oxygenase 1	529.67	877.8	569.79	663.32	534.5	572.19	1386.4	1109.86	2525.35	1403.2	1660.08	3001.64
Hpgd	NM_008278.2	15-PGDH,AV026552,Hpgd,MGD-MRK-37122,MGI:2142735,expressed sequence AV026552,hydroxyprostaglandin dehydrogenase 15 (NAD)	hydroxyprostaglandin dehydrogenase 15 (NAD)	6697.59	7265.36	6171.08	5447.81	6415.41	4571.56	8862.12	9662.62	4723.9	4899.22	5899.67	4247.33
Hsd11b1	NM_001044751.1	11beta-HSD-1,11beta-hydroxysteroid dehydrogenase type 1,Hsd11b1,MGD-MRK-24447,hydroxysteroid 11-beta dehydrogenase 1	hydroxysteroid 11-beta dehydrogenase 1	7515.29	8550.95	5830.65	5567.08	8678.6	6053.58	5866.26	5326.08	5606.84	4962.19	4233.92	3232.03
Hsp90aa1	NM_010480.5	AL024080,AL024147,Hsp86-1,Hsp89,Hsp90,Hsp90aa1,Hspca,MGD-MRK-10966,MGD-MRK-10973,MGD-MRK-10974,MGD-MRK-19409,MGI:2144927,MGI:2144928,MGI:96255,expressed sequence AL024080,expressed sequence AL024147,heat shock protein,heat shock protein 1, alpha,heat shock protein 90, alpha (cytosolic), class A member 1,heat shock protein, 1,heat shock protein, 90 kDa,hsp4	heat shock protein 90, alpha (cytosolic), class A member 1	19246.49	19562.52	17169.64	9162.56	13459.04	13881.99	8711.87	11100.22	15932.01	14538.75	13473.62	14608.58
Hsp90ab1	NM_008302.3	AL022974,C81438,Hsp84,Hsp84-1,Hsp90,Hsp90ab1,Hspcb,MGD-MRK-10963,MGD-MRK-10974,MGI:2146951,MGI:2147140,expressed sequence AL022974,expressed sequence C81438,heat shock protein 1, beta,heat shock protein 90 alpha (cytosolic), class B member 1,heat shock protein, 84 kDa 1,heat shock protein, 90 kDa	heat shock protein 90 alpha (cytosolic), class B member 1	10504.04	11984.7	8624.06	6146.9	8130.19	7429.52	5987.09	6950.5	8694.83	6764.16	6955.31	7558.77
Hsp90b1	NM_011631.1	90 kDa,ERp99,GRP94,Hsp90b1,MGD-MRK-15216,MGD-MRK-15219,MGI:1100861,Targ2,Tra-1,Tra1,endoplasmin,gp96,heat shock protein 90, beta (Grp94), member 1,transforming growth factor alpha regulated gene 2,tumor rejection antigen (gp96) 1,tumor rejection antigen gp96	heat shock protein 90, beta (Grp94), member 1	10495.7	11651.06	10268.23	6483.61	7826.33	8078.66	7787.08	8441.93	8481.29	9945.36	11018.97	10465.38
Hspb1	NM_013560.2	Hsp25,Hspb1,MGD-MRK-10954,heat shock protein 1,heat shock protein, 25 kDa	heat shock protein 1	4237.32	3753.49	3063.81	1845.91	2521.65	2185.68	1598.62	2278.31	2108.49	1797.48	1330.9	1910.84
Icos	NM_017480.1	Icos,inducible T cell co-stimulator	inducible T cell co-stimulator	65.46	68.85	51.91	59.63	38.81	73.95	390.36	444.9	552.42	358.3	437.01	628.7
Icosl	NM_015790.3	AU044799,B7-H2,B7RP-1,B7h,BG071784,EST BG071784,GL50,GL50-B,ICOS-L,Icosl,LICOS,MGI:2143770,MGI:2652130,expressed sequence AU044799,icos ligand	icos ligand	264.24	285.32	324.73	260.56	272.37	355.57	199.83	226.41	174.55	248.86	147.56	187.44
Ido1	NM_008324.1	Ido,Ido1,Indo,MGD-MRK-11186,indole 2,3-dioxygenase,indole 2,4-dioxygenase,indoleamine 2,3-dioxygenase 1,indoleamine-pyrrole 2,3 dioxygenase	indoleamine 2,3-dioxygenase 1	19.04	14.56	96.57	22.94	15.38	15.69	460.07	383.15	1034.28	845.52	414.31	590.96
Ifi203	NM_001045481.1	Ifi203,MGD-MRK-11221,interferon activated gene 203	interferon activated gene 203	334.46	274.06	649.46	277.07	254.07	324.94	749.74	799.55	960.93	926.47	820.11	1314.68
Ifi27	NM_026790.2	1110013J02Rik,2900026P10Rik,D12Ertd647e,DNA segment, Chr 12, ERATO Doi 647, expressed,Ifi27,Ifi27l1,MGI:1915877,MGI:1925649,RIKEN cDNA 1110013J02 gene,RIKEN cDNA 2900026P10 gene,interferon, alpha-inducible protein 27,interferon, alpha-inducible protein 27 like 1	interferon, alpha-inducible protein 27	336.84	189.33	341.63	277.99	241.62	236.05	226.16	193.16	156.91	272.85	295.13	221.28
Ifi35	NM_027320.4	2010008K16Rik,AW986054,IFP35,Ifi35,MGI:2144592,RIKEN cDNA 2010008K16 gene,expressed sequence AW986054,interferon-induced protein 35	interferon-induced protein 35	2961.36	2145.52	4229.94	2684.45	2454.29	2326.86	3403.27	3366.01	3186.4	4034.21	3226.52	3682.41
Ifi44	NM_133871.2	A430056A10Rik,AW261460,Ifi44,MGI:2139980,MTAP44,RIKEN cDNA A430056A10 gene,expressed sequence AW261460,interferon-induced protein 44,p44	interferon-induced protein 44	448.73	407.79	1575.36	417.44	306.79	560.24	1587.78	1958.49	2042.57	1896.42	1912.64	2216.73
Ifih1	NM_027835.2	9130009C22Rik,Helicard,Ifih1,MDA-5,MDA5,RIKEN cDNA 9130009C22 gene,interferon induced with helicase C domain 1	interferon induced with helicase C domain 1	1343.8	1217.4	1752.82	1000.94	973.07	1219.83	1711.7	1947.41	1913.51	1987.87	1818.99	2149.05
Ifit1	NM_008331.2	ISG56,Ifi56,Ifit1,MGD-MRK-16219,interferon inducible protein 56,interferon-induced protein with tetratricopeptide repeats 1	interferon-induced protein with tetratricopeptide repeats 1	343.98	312.46	742.41	333.95	270.18	369.76	1016.18	1285.61	1154.98	860.51	910.92	1257.41
Ifit2	NM_008332.2	AV302338,Ifi54,Ifit2,MGD-MRK-16218,MGI:2147678,expressed sequence AV302338,interferon inducible protein 54,interferon-induced protein with tetratricopeptide repeats 2	interferon-induced protein with tetratricopeptide repeats 2	401.12	440.22	636.18	335.79	320.7	357.06	1008.43	1052.87	1097.41	881.5	993.21	1392.78
Ifit3	NM_010501.2	Ifi49,Ifit3,interferon inducible protein 49,interferon-induced protein with tetratricopeptide repeats 3	interferon-induced protein with tetratricopeptide repeats 3	2400.75	2626.12	4697.12	2772.53	2318.83	2433.68	8340.09	8139.53	6575.21	6267.94	6529.65	8342.37
Ifitm1	NM_001112715.1	1110036C17Rik,Ifitm1,Mil2,RIKEN cDNA 1110036C17 gene,fragilis2,interferon induced transmembrane protein 1,interferon induced transmembrane protein 2 like	interferon induced transmembrane protein 1	1400.93	1207.47	1283.23	955.98	1174.43	1978.02	2300.34	1784.33	1042.64	1876.94	1796.29	2190.7
Ifitm2	NM_030694.1	Ifitm2,Ifitm3l,fragilis3,interferon induced transmembrane protein 2,interferon induced transmembrane protein 3-like,mil-3	interferon induced transmembrane protein 2	9630.38	9402.93	10052.14	7719.41	8932.66	8202.65	12104.29	11043.22	9632.55	9212.27	8323.11	10203.75
Ifitm3	NM_025378.2	1110004C05Rik,Fgls,IP15,Ifitm3,RIKEN cDNA 1110004C05 gene,fragilis,interferon induced transmembrane protein 3,mil-1	interferon induced transmembrane protein 3	15928.05	15397.93	24081.92	15247.07	13905.67	15114.52	36168.81	36904.16	34262.19	33206.16	29549.44	37183.35
Ifna1/5/6/12/13/14/15/16/b	NM_177361.2	1110004C05Rik,Fgls,IP15,Ifitm3,RIKEN cDNA 1110004C05 gene,fragilis,interferon induced transmembrane protein 3,mil-1	interferon alpha 1/5/6/12/13/14/15/16/b	17.85	12.58	20.52	14.68	13.18	11.65	15.49	15.83	17.64	19.49	22.7	20.83
Ifna2	NM_010503.2	Ifa2,Ifna2,MGD-MRK-11203,MGD-MRK-36241,interferon alpha 2	interferon alpha 2	16.66	12.18	9.64	14.68	11.36	11.95	12.39	9.5	12.07	14.99	19.86	14.32
Ifna4	NM_010504.2	Ifa4,Ifna4,MGD-MRK-11205,MGD-MRK-36239,interferon alpha 4	interferon alpha 4	10.71	12.18	9.64	11.9	11.36	11.65	13.94	20.58	12.07	13.49	8.51	8.55
Ifnar1	NM_010508.1	IFN-alpha/betaR,Ifar,Ifnar1,Ifrc,MGD-MRK-11211,MGD-MRK-11223,MGD-MRK-36233,interferon (alpha and beta) receptor 1	interferon (alpha and beta) receptor 1	1083.14	1363.7	1180.62	839.47	1082.9	1063.71	1245.44	1206.44	1219.97	1119.86	1078.34	1241.79
Ifnar2	NM_001110498.1	AI747302,Ifnar-2,Ifnar2,MGI:2146482,expressed sequence AI747302,interferon (alpha and beta) receptor 2	interferon (alpha and beta) receptor 2	1312.86	1474.92	1250.63	1122.96	1167.1	1164.55	1679.17	1766.92	1556.06	1461.67	1416.03	1619.27
Ifnb1	NM_010510.1	IFN-beta,IFNB,Ifb,Ifnb1,MGD-MRK-11212,MGD-MRK-36232,interferon beta 1, fibroblast	interferon beta 1, fibroblast	8.35	12.18	9.64	11.9	11.36	11.65	5	9.5	10.72	8.99	5.68	8.55
Ifne	NM_177348.2	Ifne,Ifne1,Ifnt1,interferon epsilon,interferon epsilon 1,interferon tau-1	interferon epsilon	13.09	12.58	13.28	15.6	11.36	14.19	5	5.88	11.14	11.99	5.68	8.55
Ifng	NM_008337.3	IFN-gamma,Ifg,Ifng,MGD-MRK-11214,MGD-MRK-36231,interferon gamma	interferon gamma	21.42	13.24	68.81	16.51	13.91	15.69	563.85	436.98	1054.71	538.19	561.87	934.6
Ifngr1	NM_010511.2	CD119,IFN-gamma R,IFN-gammaR,Ifgr,Ifngr,Ifngr1,MGD-MRK-11215,MGD-MRK-36230,Nktar,interferon gamma receptor 1	interferon gamma receptor 1	4403.96	4735.23	4136.99	3053.27	3809.56	3610.93	5458.86	5883.39	4549.35	4025.22	3447.86	4817.46
Ifngr2	NM_008338.3	Ifgr2,Ifgt,Ifngr2,MGD-MRK-11216,MGD-MRK-25614,MGD-MRK-36229,interferon gamma receptor 2,interferon gamma transducer	interferon gamma receptor 2	1450.93	1353.77	1483.62	1202.77	1236.66	997.23	1575.39	1350.52	1414.94	1218.81	1379.14	1452.66
Ifnk	NM_199157.2	Ifnk,interferon kappa	interferon kappa	13.09	12.18	19.31	11.9	11.36	11.65	9.29	15.83	17.64	16.49	17.03	22.13
Ifnl2/3	NM_001024673.2	Ifnk,interferon kappa	interferon lambda 2/3	11.9	12.18	13.28	11.9	11.36	11.65	10.84	19	13	10.49	8.51	11.71
Ifnlr1	NM_174851.3	CRF2-12,IFNLR1,Ifnlr1,Il28ra,interferon lambda receptor 1,interleukin 28 receptor alpha	interferon lambda receptor 1	122.6	148.29	118.3	102.75	109.1	98.6	109.98	90.25	105.84	86.95	65.27	63.78
Ifnz	NM_197889.2	6030405N23Rik,BGIF,ENSMUSG00000073810,Ifnz,Lmtn,MGI:2442854,MGI:3642328,RIKEN cDNA 6030405N23 gene,interferon zeta,limitin,predicted gene, ENSMUSG00000073810	interferon zeta	40.47	25.16	47.08	35.78	25.63	17.93	18.59	22.17	26	34.48	25.54	26.03
Igfbp7	NM_008048.2	AGM,Fstl2,Igfbp7,MGD-MRK-37071,MGI:108035,follistatin-like 2,insulin-like growth factor binding protein 7,mac25	insulin-like growth factor binding protein 7	13082.14	12885.01	13341.69	10157.99	10754.34	11032.24	6439.41	7320.98	7438.65	7797.08	8152.84	6695.76
Ikbkb	NM_010546.2	AI132552,IKK-2,IKK-beta,IKK2,IKK[b],IKKbeta,Ikbkb,MGI:2142466,expressed sequence AI132552,inhibitor of kappaB kinase beta	inhibitor of kappaB kinase beta	503.48	504.44	494.94	446.8	455.42	402.63	563.85	571.56	520.85	418.26	394.45	438.66
Ikbke	NM_019777.3	AW558201,IKK-i,IKKepsilon,Ikbke,MGI:2138621,expressed sequence AW558201,inhibitor of kappaB kinase epsilon	inhibitor of kappaB kinase epsilon	92.84	60.24	113.47	80.74	68.83	94.87	297.42	254.9	334.24	187.39	215.67	356.66
Ikbkg	NM_178590.2	1110037D23Rik,AI848108,AI851264,AW124339,IKK[g],Ikbkg,MGI:1923574,MGI:2147920,MGI:2147925,MGI:2148001,NEMO,RIKEN cDNA 1110037D23 gene,expressed sequence AI848108,expressed sequence AI851264,expressed sequence AW124339,inhibitor of kappaB kinase gamma	inhibitor of kappaB kinase gamma	336.84	426.98	373.02	333.95	336.07	361.54	319.1	332.48	296.17	293.83	309.31	337.13
Il10	NM_010548.2	IL-10,Il-10,Il10,MGD-MRK-11347,MGD-MRK-11361,cytokine synthesis inhibitory factor,interleukin 10	interleukin 10	17.85	15.23	13.28	19.27	13.18	13.45	263.34	204.24	302.67	100.44	147.56	188.74
Il10ra	NM_001324486.1	AW553859,CDw210,Il10r,Il10ra,MGD-MRK-11362,MGI:2143329,expressed sequence AW553859,interleukin 10 receptor,interleukin 10 receptor, alpha,mIL-10R	interleukin 10 receptor, alpha	167.83	168.15	189.53	136.7	147.9	194.96	508.09	427.48	533.85	295.33	326.34	506.35
Il10rb	NM_008349.5	6620401D04Rik,AI528744,CRF2-4,Crfb4,D16H21S58,D21S58h,DNA segment, Chr 16, human D21S58,Il10r2,Il10rb,MGD-MRK-38425,MGD-MRK-4247,MGD-MRK-5726,MGI:1918692,MGI:2146455,MGI:90448,RIKEN cDNA 6620401D04 gene,cytokine receptor family 2, member 4,expressed sequence AI528744,interleukin 10 receptor, beta	interleukin 10 receptor, beta	2603.1	2771.76	2628.02	2287.2	2551.67	2187.18	2224.44	2389.14	2155.84	1996.87	2082.91	1964.21
Il11	NM_008350.2	IL-11,Il11,MGD-MRK-36187,interleukin 11	interleukin 11	8.35	12.18	16.9	11.9	11.36	11.65	5	11.08	10.72	10.49	8.51	8.55
Il11ra1/2	NM_010549.3	IL-11,Il11,MGD-MRK-36187,interleukin 11	interleukin 11 receptor, alpha chain 1/2	1027.19	827.49	1020.06	878	903.52	870.99	540.62	585.81	536.64	727.09	749.16	502.44
Il12a	NM_008351.1	IL-12p35,Il-12a,Il12a,MGD-MRK-11348,MGD-MRK-11363,interleukin 12a,p35	interleukin 12a	44.04	51.64	49.49	48.62	43.93	22.41	18.59	15.83	16.71	16.49	11.35	8.55
Il12b	NM_001303244.1	IL-12 p40,IL-23 subunit p40,Il-12b,Il-12p40,Il12b,MGD-MRK-11349,MGD-MRK-11364,interleukin 12b	interleukin 12b	35.71	43.69	61.57	50.46	23.43	65.73	103.79	69.66	90.06	125.93	170.26	171.82
Il12rb1	NM_008353.2	CD212,IL-12R[b],Il12rb1,MGD-MRK-26013,interleukin 12 receptor, beta 1	interleukin 12 receptor, beta 1	10.71	12.18	9.64	11.9	11.36	11.65	49.57	52.25	66.85	64.46	56.75	74.19
Il12rb2	NM_008354.3	A930027I18Rik,IL-12RB2,Ifnm,Il12rb2,MGI:1924481,MGI:2152339,RIKEN cDNA A930027I18 gene,interferon response to microorganisms,interleukin 12 receptor, beta 2	interleukin 12 receptor, beta 2	52.37	51.64	54.32	35.78	35.88	52.29	227.71	281.82	431.72	166.41	119.19	331.92
Il13	NM_008355.3	Il-13,Il13,MGD-MRK-11350,MGD-MRK-11365,interleukin 13	interleukin 13	8.35	12.18	9.64	11.9	11.36	12.7	5	12.67	10.72	16.49	17.03	11.71
Il13ra1	NM_133990.4	AI882074,CD213a1,Il13ra1,MGD-MRK-32091,MGI:2147937,expressed sequence AI882074,interleukin 13 receptor, alpha 1	interleukin 13 receptor, alpha 1	2156.75	1691.39	2786.16	1947.74	2027.42	2531.54	1654.39	1727.33	1595.99	2990.8	2275.87	2741.31
Il13ra2	NM_008356.3	CD213a2,Il13ra2,interleukin 13 receptor, alpha 2	interleukin 13 receptor, alpha 2	8.35	12.18	9.64	11.9	11.36	11.65	5	9.5	10.72	25.49	5.68	19.52
Il15	NM_008357.2	AI503618,Il15,MGD-MRK-23851,MGI:2142577,expressed sequence AI503618,interleukin 15	interleukin 15	122.6	93.34	201.6	145.87	118.61	133.71	144.06	118.74	116.98	238.36	184.45	212.17
Il15ra	NM_008358.2	AA690181,Il15ra,MGD-MRK-26082,MGI:2138805,expressed sequence AA690181,interleukin 15 receptor, alpha chain	interleukin 15 receptor, alpha chain	105.93	73.48	126.75	96.33	92.26	81.42	165.75	199.49	226.54	167.9	218.51	266.84
Il16	NM_010551.3	Il16,interleukin 16	interleukin 16	329.7	276.05	323.52	216.52	199.89	246.51	339.24	395.81	286.89	290.83	255.4	355.35
Il17a	NM_010552.3	Ctla-8,Ctla8,IL-17A,Il17,Il17a,MGD-MRK-2228,MGD-MRK-2238,MGD-MRK-35831,cytotoxic T lymphocyte-associated protein 8,interleukin 17,interleukin 17A	interleukin 17A	11.9	15.89	14.49	11.9	11.71	11.65	9.29	5.88	10.72	8.99	5.68	8.55
Il17b	NM_019508.1	1110006O16Rik,1700006N07Rik,Il17b,MGI:1915790,MGI:1922686,RIKEN cDNA 1110006O16 gene,RIKEN cDNA 1700006N07 gene,Zcyto7,interleukin 17B	interleukin 17B	8.35	12.18	9.64	11.9	11.36	11.65	5	5.88	10.72	5.68	14.19	8.55
Il17c	NM_145834.3	IL-17C,Il17c,interleukin 17C	interleukin 17C	15.47	23.17	21.73	16.51	19.77	13.45	13.94	17.42	13.93	16.49	17.03	8.55
Il17d	NM_145837.3	AI462269,Il17d,MGI:2145659,expressed sequence AI462269,interleukin 17D	interleukin 17D	25	13.24	26.56	26.61	21.23	25.4	13.94	5.88	10.72	25.49	14.19	11.71
Il17f	NM_145856.2	C87042,Il17f,MGI:2138720,expressed sequence C87042,interleukin 17F	interleukin 17F	8.35	12.18	12.07	11.9	11.71	11.65	9.29	12.67	14.86	17.99	17.03	16.92
Il17ra	NM_008359.1	AW538159,Il17r,Il17ra,MGD-MRK-35866,MGI:2141691,VDw217,expressed sequence AW538159,interleukin 17 receptor,interleukin 17 receptor A	interleukin 17 receptor A	307.09	346.88	316.28	269.73	254.07	240.53	382.62	455.98	493.93	298.33	283.77	441.26
Il17rb	NM_019583.3	Evi27,IL-17ER,IL-17Rh1,IL17RH1,Il17br,Il17rb,ecotropic viral integration site 27,interleukin 17 receptor B	interleukin 17 receptor B	19.04	15.23	24.14	16.51	16.11	14.19	20.14	19	22.28	19.49	8.51	13.02
Il17rc	NM_134159.2	1110025H02Rik,IL17-RL,Il17rc,Il17rl,MGI:1923564,RIKEN cDNA 1110025H02 gene,interleukin 17 receptor C,interleukin 17 receptor-like	interleukin 17 receptor C	127.36	127.1	146.07	109.18	120.08	125.49	105.34	104.5	72.42	122.93	113.51	111.94
Il17rd	NM_134437.3	2810004A10Rik,AI428510,Il17rd,MGI:1917183,MGI:2145635,RIKEN cDNA 2810004A10 gene,Sef,Sef-S,expressed sequence AI428510,interleukin 17 receptor D	interleukin 17 receptor D	234.48	421.03	272.82	178.9	252.6	224.84	229.26	229.57	184.76	262.35	204.32	206.96
Il17re	NM_001034029.2	AA589509,EST AA589509,Il17re,Il25r,interleukin 17 receptor E	interleukin 17 receptor E	152.35	196.61	96.57	119.27	125.94	118.77	99.14	91.83	92.84	83.95	82.29	67.69
Il18	NM_008360.1	Igif,Il-18,Il18,MGD-MRK-36516,interferon gamma inducing factor,interleukin 18	interleukin 18	1200.97	867.21	1219.25	1200.94	912.3	771.64	1236.14	1233.36	1175.4	721.09	627.14	786.21
Il18bp	NM_010531.1	IL-18BP,Igifbp,Il18bp,MC54L,interferon gamma inducing factor binding protein,interleukin 18 binding protein	interleukin 18 binding protein	196.39	209.85	493.73	219.27	204.28	255.47	2232.18	2069.32	2425.08	3010.29	2857.61	3675.9
Il18r1	NM_001161842.1	Il18r1,Il18ralpha,Il1rrp,MGD-MRK-33052,interleukin 1 receptor related protein,interleukin 18 receptor 1	interleukin 18 receptor 1	3648.14	3608.52	4309.61	2492.71	2840.15	2131.15	3624.78	4426.79	3216.11	3209.68	3192.46	3656.38
Il18rap	NM_010553.2	AcPL accessory protein-like),Il18rap,interleukin 18 receptor accessory protein	interleukin 18 receptor accessory protein	92.84	68.85	126.75	87.16	69.56	98.6	303.61	360.98	328.67	223.37	187.29	331.92
Il19	NM_001009940.2	Il19,interleukin 19	interleukin 19	10.71	12.18	9.64	11.9	11.36	11.65	9.29	5.88	10.72	8.99	8.51	8.55
Il1a	NM_010554.4	Il-1a,Il1a,MGD-MRK-11351,MGD-MRK-11366,interleukin 1 alpha	interleukin 1 alpha	92.84	87.38	97.78	55.96	43.93	52.29	89.85	93.41	64.99	62.96	93.65	115.85
Il1b	NM_008361.3	IL-1B,IL-1beta,Il-1b,Il1b,MGD-MRK-11352,MGD-MRK-11367,interleukin 1 beta	interleukin 1 beta	280.9	223.75	363.36	155.97	181.58	161.35	613.42	367.32	592.34	881.5	434.18	904.66
Il1f10	NM_153077.2	Il1f10,interleukin 1 family, member 10	interleukin 1 family, member 10	8.35	12.18	9.64	11.9	11.36	11.65	9.29	5.88	10.72	19.49	8.51	8.55
Il1f5	NM_019451.2	Il36rn	interleukin 1 family, member 5 (delta)	8.35	12.18	9.64	11.9	11.36	11.65	5	5.88	10.72	5.68	5.68	11.71
Il1f6	NM_019450.3	Il36a	interleukin 1 family, member 6	8.35	12.18	12.07	11.9	11.36	11.65	5	14.25	10.72	5.68	11.35	8.55
Il1f8	NM_027163.4	Il36b	interleukin 1 family, member 8	8.35	12.18	9.64	11.9	11.36	11.65	5	5.88	10.72	10.49	8.51	8.55
Il1f9	NM_153511.2	Il36g	interleukin 1 family, member 9	99.98	300.54	66.39	49.54	45.4	51.54	151.81	88.66	134.62	286.34	133.37	335.83
Il1r1	NM_001123382.1	CD121a,IL-1 receptor alpha chain,IL-1R1,IL-iR,Il1r-1,Il1r1,MGD-MRK-11369,MGD-MRK-11371,interleukin 1 receptor, type I	interleukin 1 receptor, type I	828.42	872.51	947.63	583.5	703.63	621.49	418.24	467.06	415.94	529.2	419.99	374.88
Il1r2	NM_010555.4	CD121b,IL-1 receptor beta chain,Il1r-2,Il1r2,MGD-MRK-11370,MGD-MRK-11372,interleukin 1 receptor, type II	interleukin 1 receptor, type II	51.18	31.11	61.57	31.19	24.89	27.64	247.85	189.99	133.7	169.4	116.35	239.51
Il1rap	NM_134103.2	6430709H04Rik,AI255955,AV239853,IL-1R AcP,IL-1RAcP,Il1rap,MGD-MRK-31048,MGI:2146394,MGI:2146602,MGI:2441718,RIKEN cDNA 6430709H04 gene,expressed sequence AI255955,expressed sequence AV239853,interleukin 1 receptor accessory protein	interleukin 1 receptor accessory protein	468.96	553.43	439.41	406.43	462.01	490.77	263.34	284.99	295.24	325.32	380.26	316.3
Il1rapl1	NM_001160403.1	6330532G10Rik,IL1R8,IL1RAPL,Il1rapl1,MGI:1923412,MRX34,OPHN4,RIKEN cDNA 6330532G10 gene,TIGIRR-2,interleukin 1 receptor accessory protein-like 1	interleukin 1 receptor accessory protein-like 1	10.71	12.18	21.73	11.9	12.45	11.65	5	11.08	13	10.49	14.19	15.62
Il1rapl2	NM_030688.1	Il1rapl2,interleukin 1 receptor accessory protein-like 2	interleukin 1 receptor accessory protein-like 2	13.09	12.18	12.07	11.9	11.36	11.65	21.69	11.08	10.72	10.49	5.68	13.02
Il1rl1	NM_001025602.2	DER4,Fit-1,Il1rl1,Ly84,MGD-MRK-14615,MGD-MRK-16618,MGI:99831,ST2,ST2L,St2,St2-rs1,T1,T1 gene,T1/ST2,interleukin 1 receptor-like 1,lymphocyte antigen 84,signal transduction protein 2,signal transduction protein 2, related sequence 1	interleukin 1 receptor-like 1	133.31	108.57	124.34	80.74	110.56	110.55	120.83	99.75	112.34	116.93	59.59	178.33
Il1rl2	NM_133193.3	AI481289,AW551444,Il1rl2,MGI:2138277,MGI:2138611,expressed sequence AI481289,expressed sequence AW551444,interleukin 1 receptor-like 2	interleukin 1 receptor-like 2	198.77	200.58	232.98	241.29	209.41	295.81	109.98	140.91	114.2	158.91	144.73	140.58
Il1rn	NM_031167.5	F630041P17Rik,IL-1ra,Il1rn,MGD-MRK-11373,MGI:2443250,RIKEN cDNA F630041P17 gene,interleukin 1 receptor antagonist	interleukin 1 receptor antagonist	404.69	322.39	445.45	380.74	267.98	289.83	704.82	579.47	1090.92	802.04	621.47	1067.36
Il2	NM_008366.3	IL-2,Il-2,Il2,MGD-MRK-11353,MGD-MRK-11374,interleukin 2	interleukin 2	28.57	29.13	35.01	28.44	17.57	22.41	30.98	19	26.92	31.48	14.19	28.64
Il20	NM_021380.1	Il20,Zcyto10,interleukin 20	interleukin 20	8.35	12.18	9.64	11.9	11.36	11.65	9.29	5.88	10.72	5.68	5.68	11.71
Il20ra	NM_172786.2	Il20ra,interleukin 20 receptor, alpha	interleukin 20 receptor, alpha	19.04	12.18	9.64	13.76	11.36	11.65	12.39	12.67	11.14	17.99	8.51	8.55
Il20rb	NM_001033543.3	AV228068,Fndc6,Gm186,Il20R2,Il20rb,LOC213208,MGI:2685032,expressed sequence AV228068,fibronectin type III domain containing 6,gene model 186, (NCBI),interleukin 20 receptor beta	interleukin 20 receptor beta	34.52	34.42	37.42	39.45	18.3	24.65	51.12	44.33	32.5	40.48	45.4	48.16
Il21	NM_021782.2	Il21,interleukin 21	interleukin 21	8.35	14.56	14.49	11.9	11.36	12.7	185.89	155.16	255.32	158.91	198.64	231.7
Il21r	NM_021887.1	Il21r,NILR,interleukin 21 receptor	interleukin 21 receptor	85.7	71.5	107.44	68.81	50.52	84.41	254.04	227.99	275.75	217.38	280.94	335.83
Il22	NM_016971.1	IL-22,IL-TIF,Il22,Iltif,interleukin 10-related T cell-derived inducible factor,interleukin 22	interleukin 22	14.28	12.18	13.28	13.76	11.36	11.65	17.04	9.5	10.72	5.68	8.51	13.02
Il22ra1	NM_178257.1	Il22r,Il22ra1,interleukin 22 receptor, alpha 1	interleukin 22 receptor, alpha 1	15.47	16.55	16.9	15.6	15.38	16.43	10.84	12.67	10.72	8.99	17.03	16.92
Il22ra2	NM_178258.5	Il-22bp,Il22ra2,interleukin 22 receptor, alpha 2	interleukin 22 receptor, alpha 2	61.89	76.13	55.53	33.95	51.25	26.89	103.79	77.58	68.7	40.48	28.38	37.75
Il23a	NM_031252.1	IL-23,IL-23p19,Il23a,interleukin 23, alpha subunit p19,p19	interleukin 23, alpha subunit p19	8.35	12.18	15.69	11.9	11.36	11.65	5	19	10.72	11.99	8.51	8.55
Il23r	NM_144548.1	Il23r,interleukin 23 receptor	interleukin 23 receptor	40.47	45.68	45.87	33.95	27.82	41.08	32.53	20.58	36.21	55.47	65.27	66.38
Il24	NM_053095.2	FISP,Il24,Mda-7,interleukin 24	interleukin 24	15.47	12.18	9.64	11.9	11.36	11.65	9.29	14.25	10.72	10.49	19.86	8.55
Il25	NM_080729.3	IL-17E,Il17e,Il25,interleukin 17E,interleukin 25	interleukin 25	14.28	12.18	14.49	11.9	11.36	11.65	9.29	14.25	10.72	5.68	5.68	8.55
Il27	NM_145636.1	IL-27,IL-27p28,Il27,Il30,interleukin 27,interleukin 30,p28	interleukin 27	19.04	12.18	22.94	16.51	17.57	11.65	15.49	23.75	30.64	28.48	11.35	20.83
Il27ra	NM_016671.3	IL-27R,Il27ra,T cell cytokine receptor,Tccr,WSX-1,interleukin 27 receptor, alpha	interleukin 27 receptor, alpha	29.76	27.8	38.63	37.62	28.56	33.61	74.35	96.58	83.56	47.97	65.27	80.7
Il2ra	NM_008367.2	CD25,IL-2R alpha chain,Il2r,Il2ra,Ly-43,MGD-MRK-11375,MGD-MRK-11376,MGD-MRK-11985,interleukin 2 receptor,interleukin 2 receptor, alpha chain,lymphocyte antigen 43	interleukin 2 receptor, alpha chain	45.23	50.31	57.94	51.38	46.86	46.31	130.12	180.49	138.34	88.45	158.91	123.66
Il2rb	NM_008368.4	CD122,IL-15 receptor beta chain,IL-15Rbeta,IL-2/15Rbeta,IL15Rbeta,Il-2Rbeta,Il2rb,MGD-MRK-11377,interleukin 2 receptor, beta chain	interleukin 2 receptor, beta chain	195.2	266.12	287.31	224.77	228.44	292.82	1453.01	1656.09	1742.68	832.03	993.21	1444.85
Il2rg	NM_013563.3	CD132,Il2rg,MGD-MRK-11378,[g]c,common cytokine receptor gamma chain,common gamma chain,gamma C receptor,gamma(c),gammaC,gc,interleukin 2 receptor, gamma chain	interleukin 2 receptor, gamma chain	998.63	1278.97	1284.43	864.24	864.71	1138.41	3195.69	3427.75	5088.77	3101.74	3010.85	4607.89
Il3	NM_010556.4	BPA,Csfmu,HCGF,Il-3,Il3,MCGF,MGD-MRK-11354,MGD-MRK-11379,MGD-MRK-2193,PSF,colony stimulating factor, multi (contains Il-3),interleukin 3	interleukin 3	8.35	12.18	9.64	11.9	11.36	11.65	13.94	5.88	10.72	16.49	8.51	15.62
Il31	NM_029594.1	1700013B14Rik,Il31,RIKEN cDNA 1700013B14 gene,interleukin 31	interleukin 31	11.9	12.18	9.64	11.9	11.36	11.65	9.29	11.08	10.72	5.68	1.87	8.55
Il31ra	NM_139299.2	GLM-R,GPL,Il31ra,interleukin 31 receptor A	interleukin 31 receptor A	11.9	12.18	9.64	11.9	11.36	11.65	5	5.88	10.72	8.99	1.87	11.71
Il33	NM_001164724.1	9230117N10Rik,Il-33,Il1f11,Il33,NF-HEV,RIKEN cDNA 9230117N10 gene,interleukin 33	interleukin 33	1037.91	1137.96	1219.25	804.6	1146.6	883.68	472.46	538.31	476.29	677.62	737.81	460.79
Il34	NM_001135100.1	2010004A03Rik,AI593503,Il34,MGI:2142587,RIKEN cDNA 2010004A03 gene,expressed sequence AI593503,interleukin 34	interleukin 34	502.29	473.99	462.35	368.81	410.76	430.26	258.69	286.57	285.03	281.84	209.99	239.51
Il3ra	NM_008369.1	CD123,IL-3 receptor alpha chain,Il3ra,MGD-MRK-11381,SUT-1,interleukin 3 receptor, alpha chain	interleukin 3 receptor, alpha chain	169.02	160.86	216.08	155.97	146.44	165.08	367.13	315.07	328.67	358.3	289.45	286.37
Il4	NM_021283.1	Il-4,Il4,MGD-MRK-11355,MGD-MRK-11385,interleukin 4	interleukin 4	33.33	17.87	30.18	26.61	24.89	28.39	35.63	22.17	28.78	32.98	56.75	44.26
Il4ra	NM_001008700.3	CD124,IL-4 receptor alpha chain,Il4r,Il4ra,MGD-MRK-11386,MGD-MRK-33035,interleukin 4 receptor,interleukin 4 receptor, alpha	interleukin 4 receptor, alpha	1404.51	1933.68	1257.88	917.45	1123.9	963.61	2377.79	2694.7	2225.47	1746.51	1807.64	2106.09
Il5	NM_010558.1	Il-5,Il5,MGD-MRK-11356,MGD-MRK-11387,interleukin 5	interleukin 5	13.09	12.58	20.52	13.76	11.36	11.65	5	9.5	10.72	8.99	8.51	8.55
Il5ra	NM_008370.2	CD125,CDw125,IL-5 receptor alpha chain,Il5r,Il5ra,MGD-MRK-11388,MGD-MRK-11389,interleukin 5 receptor,interleukin 5 receptor, alpha	interleukin 5 receptor, alpha	17.85	15.23	15.69	13.76	11.71	14.19	9.29	17.42	14.86	13.49	5.68	14.32
Il6	NM_031168.1	Il-6,Il6,MGD-MRK-11357,MGD-MRK-11391,interleukin 6	interleukin 6	10.71	21.85	21.73	13.76	15.38	17.93	21.69	31.67	20.43	28.48	11.35	42.95
Il6ra	NM_010559.3	CD126,IL-6 receptor alpha chain,IL-6R,Il6r,Il6ra,MGD-MRK-11392,MGD-MRK-32345,interleukin 6 receptor,interleukin 6 receptor, alpha	interleukin 6 receptor, alpha	1061.71	1586.13	889.69	661.48	1000.9	847.08	1104.47	1445.51	1376.88	866.51	746.33	1157.18
Il6st	NM_010560.2	5133400A03Rik,AA389424,BB405851,CD130,D13Ertd699e,DNA segment, Chr 13, ERATO Doi 699, expressed,Il6st,MGD-MRK-11393,MGI:1277187,MGI:1918567,MGI:3034594,MGI:3034705,RIKEN cDNA 5133400A03 gene,expressed sequence AA389424,expressed sequence BB405851,gp130,interleukin 6 signal transducer	interleukin 6 signal transducer	1579.47	2677.76	1589.85	1275.25	1560.29	1585.85	1657.49	2129.48	1565.35	1214.31	1254.28	1299.06
Il7	NM_008371.5	A630026I06Rik,Il-7,Il7,MGD-MRK-11358,MGD-MRK-11394,MGI:2441812,MGI:3575125,RIKEN cDNA A630026I06 gene,heart, lung and blood 368,hlb368,interleukin 7	interleukin 7	128.55	110.55	141.24	100.92	121.54	129.98	55.77	66.5	57.56	91.45	93.65	74.19
Il7r	NM_008372.3	CD127,IL-7 receptor alpha chain,IL-7Ralpha,Il7r,MGD-MRK-11395,interleukin 7 receptor	interleukin 7 receptor	180.92	173.44	129.17	152.3	128.13	192.72	140.96	164.66	112.34	106.44	102.16	124.96
Il9	NM_008373.1	Il-9,Il9,MGD-MRK-11359,MGD-MRK-11397,P40,interleukin 9	interleukin 9	8.35	12.18	12.07	11.9	11.36	11.65	5	5.88	10.72	22.49	5.68	8.55
Il9r	NM_001134458.1	Il9r,MGD-MRK-11398,interleukin 9 receptor	interleukin 9 receptor	30.95	19.2	20.52	19.27	14.64	23.16	9.29	11.08	10.72	17.99	22.7	18.22
Irak1	NM_008363.2	AA408924,IRAK-1,Il1rak,Irak1,MGD-MRK-35890,MGI:2147821,Plpk,expressed sequence AA408924,interleukin 1 receptor-associated kinase,interleukin-1 receptor-associated kinase 1,mPLK,pelle-like protein kinase	interleukin-1 receptor-associated kinase 1	929.59	1044.62	854.68	876.16	937.2	848.58	791.57	850.21	874.59	674.62	715.11	698.99
Irak3	NM_028679.4	4833428C18Rik,AI563835,IRAK-M,Irak3,MGI:2143647,RIKEN cDNA 4833428C18 gene,expressed sequence AI563835,interleukin-1 receptor-associated kinase 3	interleukin-1 receptor-associated kinase 3	178.54	197.27	172.63	127.53	163.28	155.37	277.28	242.24	317.53	217.38	198.64	339.73
Irak4	NM_029926.5	8430405M07Rik,9330209D03Rik,IRAK-4,Irak4,MGI:1918735,MGI:1924812,NY-REN-64,RIKEN cDNA 8430405M07 gene,RIKEN cDNA 9330209D03 gene,interleukin-1 receptor-associated kinase 4	interleukin-1 receptor-associated kinase 4	407.07	482.59	403.2	352.3	358.04	347.35	619.62	628.55	621.13	476.73	468.23	618.29
Irf1	NM_008390.1	AU020929,Irf-1,Irf1,MGD-MRK-11464,MGD-MRK-11465,MGI:2144403,expressed sequence AU020929,interferon regulatory factor 1	interferon regulatory factor 1	2460.27	2976.32	3439.24	2035.82	2539.95	2330.6	10397.24	11869.68	10808.89	10273.67	9373.07	12467.34
Irf3	NM_016849.4	C920001K05Rik,IRF-3,Irf3,MGI:2441924,RIKEN cDNA C920001K05 gene,interferon regulatory factor 3	interferon regulatory factor 3	565.37	514.37	587.89	511.02	576.96	519.9	475.56	484.48	503.21	475.23	402.96	446.47
Irf4	NM_013674.1	AI385587,IRF-4,Irf4,MGD-MRK-29048,MGI:104895,MGI:2145221,Sfpi1/PU.1 interaction partner,Spip,expressed sequence AI385587,interferon regulatory factor 4	interferon regulatory factor 4	70.23	52.3	56.74	44.95	50.52	64.24	111.53	123.49	118.84	74.96	139.05	71.59
Irf7	NM_016850.2	Irf7,interferon regulatory factor 7	interferon regulatory factor 7	301.14	214.49	770.18	297.25	201.35	407.85	1909.98	1971.16	1536.57	1932.4	1884.26	2715.27
Irf9	NM_008394.3	Irf-9,Irf9,Isgf3g,MGD-MRK-36159,interferon dependent positive acting transcription factor 3 gamma,interferon regulatory factor 9,p48	interferon regulatory factor 9	1262.86	1306.11	2052.2	1095.43	1054.35	1226.55	1961.1	2099.4	1989.64	1906.92	1696.97	1740.33
Isg15	NM_015783.3	100038882,G1p2,ISG15 ubiquitin-like modifier,Isg15,MGI:3809535,interferon, alpha-inducible protein,interferon-stimulated protein,predicted gene, 100038882	ISG15 ubiquitin-like modifier	917.69	610.36	3206.26	803.68	524.98	879.2	3129.08	3356.51	3121.41	4002.73	3308.81	4712.03
Itgae	NM_008399.1	CD103,Itgae,alpha-E1,integrin alpha E, epithelial-associated	integrin alpha E, epithelial-associated	74.99	102.61	102.61	84.41	81.27	98.6	79	104.5	73.35	143.92	204.32	157.5
Itgal	NM_008400.2	CD11a antigen,Cd11a,Itgal,LFA-1,Ly-15,Ly-21,MGD-MRK-11485,MGD-MRK-11953,MGD-MRK-11960,MGD-MRK-1830,integrin alpha L,lymphocyte antigen 15,lymphocyte antigen 21	integrin alpha L	597.51	759.97	717.06	525.7	492.76	555.01	1536.66	1986.99	3079.63	1334.24	1418.87	2396.36
Itgam	NM_001082960.1	CD11B (p170),CD11b/CD18,CR3,Cd11b,F730045J24Rik,Itgam,Ly-40,MGD-MRK-11486,MGD-MRK-11982,MGD-MRK-12094,MGI:2444489,Mac-1,Mac-1 alpha,Mac-1a,RIKEN cDNA F730045J24 gene,complement component receptor 3 alpha,complement receptor type 3,integrin alpha M,lymphocyte antigen 40,macrophage antigen alpha chain (integrin)	integrin alpha M	242.81	276.05	210.05	230.28	197.69	203.93	732.7	805.88	917.3	832.03	760.52	1788.49
Itgax	NM_021334.2	AI449405,CD11C (p150) alpha polypeptide,Cd11c,Itgax,MGD-MRK-11488,MGI:2141963,expressed sequence AI449405,integrin alpha X	integrin alpha X	139.26	141	148.48	93.58	101.04	123.25	77.45	134.58	131.84	74.96	156.08	139.28
Itgb2	NM_008404.5	2E6,AI528527,CD18 antigen,Cd18,Itgb2,MGD-MRK-11490,MGD-MRK-1832,MGI:2143637,Mac-1 beta,expressed sequence AI528527,integrin beta 2	integrin beta 2	672.5	787.11	742.41	677.08	602.59	629.71	1562.99	1559.51	2411.16	1371.72	1486.98	2168.57
Itgb7	NM_013566.2	Itgb7,MGD-MRK-11495,integrin beta 7	integrin beta 7	158.3	194.63	178.66	146.79	175.72	172.55	597.93	566.81	633.2	373.29	343.37	778.4
Itk	NM_010583.3	Emt,IL2 inducible T cell kinase,Itk,MGD-MRK-11504,MGD-MRK-14937,Tcsk,Tsk	IL2 inducible T cell kinase	63.08	66.86	70.02	73.4	64.43	67.23	136.32	115.58	153.19	95.95	102.16	101.53
Itln1	NM_010584.3	IntL,Itln1,Itln2,Itlna,intelectin 1 (galactofuranose binding),intelectin 2,intelectin a,mLfR	intelectin 1 (galactofuranose binding)	10.71	12.18	9.64	11.9	11.36	41.08	5	20.58	10.72	61.47	42.57	8.55
Itm2c	NM_022417.3	3110038L02Rik,AU041202,BRI3,Bricd2c,ITM3,Itm2c,MGI:1924235,MGI:2138489,MGI:2138734,R75508,RIKEN cDNA 3110038L02 gene,expressed sequence AU041202,expressed sequence R75508,integral membrane protein 2C	integral membrane protein 2C	2197.22	1960.16	2019.6	1855.08	1778.48	1868.96	1313.6	1429.68	1512.43	1894.93	1941.02	1676.54
Itpr3	NM_080553.3	Ip3r3,Itpr-3,Itpr3,MGD-MRK-11440,MGD-MRK-11507,MGD-MRK-11509,MGD-MRK-15043,MGI:98711,inositol 1,4,5-triphosphate receptor 3,inositol 1,4,5-triphosphate receptor, type III,tf,tufted	inositol 1,4,5-triphosphate receptor 3	221.39	399.84	213.67	226.61	285.55	327.93	289.67	348.32	274.82	202.39	229.86	205.66
Jak1	NM_146145.2	AA960307,BAP004,C130039L05Rik,Jak1,Janus kinase 1,MGD-MRK-11516,MGI:2140180,MGI:2443062,MGI:5425487,RIKEN cDNA C130039L05 gene,bone alkaline phospatase mutant 004,expressed sequence AA960307	Janus kinase 1	2121.04	2710.19	1804.73	1670.67	2095.52	1773.35	2072.63	2518.96	2534.64	1833.46	1816.16	1955.1
Jak2	NM_008413.2	AI504024,C81284,Jak2,Janus kinase 2,MGD-MRK-11517,MGI:2147569,MGI:2147795,expressed sequence AI504024,expressed sequence C81284	Janus kinase 2	846.27	972.47	898.14	711.02	804.67	813.47	1022.37	1114.61	1059.35	966.95	964.83	1204.04
Jak3	NM_010589.5	Jak3,Janus kinase 3,MGD-MRK-16730,MGI:3584392,MGI:3584403,wil,willow	Janus kinase 3	86.89	103.93	102.61	90.83	84.2	80.67	173.49	170.99	154.12	109.44	130.54	170.52
Jaml	NM_001005421.4	Amica1,Gm638,Jaml,LOC270152,adhesion molecule, interacts with CXADR antigen 1,gene model 638, (NCBI),junction adhesion molecule like	junction adhesion molecule like	215.44	193.96	236.61	207.34	171.33	217.37	288.12	365.73	264.61	383.78	479.58	564.92
Jun	NM_010591.2	Jun,Jun-C oncogene,Junc,MGD-MRK-11538,MGD-MRK-11540,c-jun,jun proto-oncogene	jun proto-oncogene	2229.36	3508.56	2233.27	1611.04	2940.46	2661.51	2912.22	3646.24	2995.14	2046.34	2082.91	1735.12
Junb	NM_008416.1	Junb,MGD-MRK-11539,jun B proto-oncogene	jun B proto-oncogene	1788.96	1828.42	1885.61	2061.51	1954.2	1648.6	2983.47	3141.18	2440.87	2407.63	2332.63	2501.8
Kdm6b	NM_001017426.1	BC038313,Jmjd3,KDM1 lysine (K)-specific demethylase 6B,Kdm6b,cDNA sequence BC038313,jumonji domain containing 3,mKIAA0346	KDM1 lysine (K)-specific demethylase 6B	165.45	280.68	190.73	155.97	222.58	233.06	190.53	223.24	209.83	151.41	127.7	131.47
Kir3dl1/2	NM_177749.4	BC038313,Jmjd3,KDM1 lysine (K)-specific demethylase 6B,Kdm6b,cDNA sequence BC038313,jumonji domain containing 3,mKIAA0346	killer cell immunoglobulin-like receptor, three domains, long cytoplasmic tail, 1/2	17.85	12.18	20.52	13.76	11.36	11.95	18.59	22.17	22.28	10.49	17.03	27.33
Klra1	NM_016659.3	Klra1,Ly49A,Ly49a,Ly49o<129>,MGD-MRK-18734,killer cell lectin-like receptor, subfamily A, member 1,lymphocyte antigen 49 complex, locus A	killer cell lectin-like receptor, subfamily A, member 1	8.35	12.18	9.64	11.9	11.36	11.95	9.29	17.42	19.5	5.68	19.86	8.55
Klrb1	NM_001099918.1	100043861,4930431A04Rik,Gm4696,Klrb1,Ly-55,Ly55,MGD-MRK-11998,MGD-MRK-12041,MGI:1914651,MGI:3782876,Nkrp1g,RIKEN cDNA 4930431A04 gene,killer cell lectin-like receptor subfamily B member 1,lymphocyte antigen 55,predicted gene 4696,predicted gene, 100043861	killer cell lectin-like receptor subfamily B member 1	15.47	15.23	14.49	11.93	16.11	11.95	24.78	11.08	12.07	5.68	11.35	19.52
Klrc1	NM_001136068.1	CD159a,Klrc1,NKG2A,NKG2B,killer cell lectin-like receptor subfamily C, member 1	killer cell lectin-like receptor subfamily C, member 1	104.74	97.97	232.98	154.13	98.85	99.35	463.17	425.9	259.96	275.84	351.88	419.14
Klrd1	NM_010654.2	CD94,Klrd1,killer cell lectin-like receptor, subfamily D, member 1	killer cell lectin-like receptor, subfamily D, member 1	691.54	329.67	1184.24	651.39	380.74	614.02	763.68	1019.62	855.09	631.14	692.41	640.42
Klrk1	NM_001083322.1	D6H12S2489E,DNA Segment, Chr 6, human D12S2489E,Klrk1,NKG2-D,Nkg2d,killer cell lectin-like receptor subfamily K, member 1	killer cell lectin-like receptor subfamily K, member 1	320.18	157.55	548.06	289.91	195.49	383.95	793.11	761.55	787.32	784.06	766.19	1138.96
Kpnb1	NM_008379.3	AA409963,Impnb,Kpnb1,MGD-MRK-36102,MGI:2144006,expressed sequence AA409963,importin beta,karyopherin (importin) beta 1	karyopherin (importin) beta 1	1815.14	2453.34	1728.67	1559.66	1911	2031.8	2040.1	2365.39	2103.84	1954.89	2219.12	2134.73
Kras	NM_021284.6	AI929937,K-ras,Ki-ras,Kirsten rat sarcoma oncogene 2, expressed,Kirsten rat sarcoma viral oncogene homolog,Kras,Kras-2,Kras2,MGD-MRK-11597,MGD-MRK-11601,MGI:2141518,expressed sequence AI929937	Kirsten rat sarcoma viral oncogene homolog	1374.75	1431.89	1467.92	1215.62	1404.33	1364.74	1333.73	1329.94	1219.04	1241.3	1186.18	1342.02
Lag3	NM_008479.1	CD223,LAG-3,Lag3,Ly66,MGD-MRK-35044,lymphocyte antigen 66,lymphocyte-activation gene 3	lymphocyte-activation gene 3	27.38	47.66	73.64	40.37	41.73	57.52	399.66	451.23	462.36	311.82	465.39	502.44
Lamp1	NM_010684.2	AI196048,CD107a,Lamp-1,Lamp1,MGD-MRK-11740,MGD-MRK-11742,MGI:2142479,Perk,expressed sequence AI196048,lysosomal-associated membrane protein 1	lysosomal-associated membrane protein 1	5101.45	5432.97	4927.69	4201	4728.45	4350.45	3802.92	4030.97	4630.13	3833.33	3660.69	4063.8
Lamp2	NM_001017959.1	CD107b,Lamp-2,Lamp-2a,Lamp-2b,Lamp-2c,Lamp2,MGD-MRK-11741,MGD-MRK-11745,Mac3,lysosomal-associated membrane protein 2	lysosomal-associated membrane protein 2	11002.75	11843.03	12017.42	9664.4	11091.15	10507.85	10542.85	11225.3	10837.67	11141.68	10008.73	12173.17
Lamp3	NM_177356.3	1200002D17Rik,Cd208,DC-LAMP,Lamp3,RIKEN cDNA 1200002D17 gene,TSC403,lysosomal-associated membrane protein 3	lysosomal-associated membrane protein 3	21150.9	17283.95	26400.91	17105.82	17693.27	14150.91	8992.25	10001.44	8563.92	11045.73	8921.87	7083.66
Lancl1	NM_001190984.1	AW124738,G protein-coupled receptor 69A,Gpr69a,LanC (bacterial lantibiotic synthetase component C)-like 1,LanC-like protein 1,Lancl1,MGI:2138565,expressed sequence AW124738,p40	LanC (bacterial lantibiotic synthetase component C)-like 1	1130.75	912.89	1180.62	1100.94	1129.76	1249.71	751.29	699.8	584.92	1056.9	777.54	771.89
Lat	NM_010689.2	Lat,linker for activation of T cells	linker for activation of T cells	66.65	45.02	84.5	63.3	51.99	67.98	271.08	297.65	260.89	242.86	289.45	305.89
Lat2	NM_020044.3	AW125574,Lat2,MGI:1890416,MGI:2141162,Wbscr15,Wbscr5,Williams-Beuren syndrome chromosome region 15 homolog (human),Williams-Beuren syndrome chromosome region 5 homolog (human),expressed sequence AW125574,linker for activation of T cells family, member 2	linker for activation of T cells family, member 2	142.83	78.78	237.81	140.37	96.65	96.36	300.52	269.15	324.95	338.81	289.45	449.07
Lax1	NM_001159649.1	E430019B13Rik,Lax1,RIKEN cDNA E430019B13 gene,lymphocyte transmembrane adaptor 1	lymphocyte transmembrane adaptor 1	102.36	77.45	86.92	85.32	68.09	93.37	305.16	329.32	286.89	124.43	173.1	216.08
Lck	NM_010693.2	Hck-3,Lck,MGD-MRK-10669,MGD-MRK-11758,hemopoietic cell kinase 3,lymphocyte protein tyrosine kinase,p56<lck>	lymphocyte protein tyrosine kinase	464.2	332.98	510.63	397.26	325.82	318.96	1468.5	1361.6	1356.45	1050.9	1106.72	1477.39
Lcn2	NM_008491.1	24p3,AW212229,Lcn2,MGD-MRK-11759,MGI:2139327,NGAL,NRL,expressed sequence AW212229,lipocalin 2,neu-related lipocalin	lipocalin 2	8544.87	10787.82	7678.84	13325.02	9145.73	16977.5	9202.92	7138.91	6046	7542.22	7346.92	8143.21
Lcp1	NM_001247984.1	AW536232,D14Ertd310e,DNA segment, Chr 14, ERATO Doi 310, expressed,L-fimbrin,L-plastin,Lcp1,MGD-MRK-28102,MGI:1261889,MGI:2145820,Pls2,expressed sequence AW536232,lymphocyte cytosolic protein 1,plastin 2, L	lymphocyte cytosolic protein 1	3751.7	4422.11	3567.2	3380.8	3190.86	3704.3	6146.64	6413.78	8000.36	5936.63	5783.33	8667.78
Lcp2	NM_010696.4	AI323664,BB161688,Lcp2,MGI:2144122,MGI:2144608,MGI:3584401,MGI:5491499,SLP-76,SLP76,expressed sequence AI323664,expressed sequence BB161688,lymphocyte cytosolic protein 2,m1Khoe,mutation 1, Kasper Hoebe,t-wimp,twm	lymphocyte cytosolic protein 2	755.81	618.3	831.74	578.91	454.69	545.3	2642.68	2286.22	3580.06	2010.36	1884.26	3491.06
Ldhb	NM_008492.2	AI790582,H-Ldh,Ldh-2,Ldhb,MGD-MRK-11766,MGD-MRK-11772,MGI:2141472,expressed sequence AI790582,lactate dehydrogenase B,lactate dehydrogenase-B	lactate dehydrogenase B	5122.87	5491.22	5932.06	5417.53	5027.19	5024.98	2549.74	3043.02	2892.09	3290.63	2846.26	2984.72
Lef1	NM_001276402.1	AI451430,Lef-1,Lef1,MGD-MRK-11782,MGD-MRK-11783,MGI:2139722,expressed sequence AI451430,lymphoid enhancer binding factor 1,lymphoid enhancer factor 1	lymphoid enhancer binding factor 1	108.31	88.04	59.15	73.4	75.42	82.17	85.2	93.41	64.06	37.48	34.05	54.67
Lgals3	NM_001145953.1	L-34,Lgals3,MGD-MRK-11797,Mac-2,gal3,galectin-3,lectin, galactose binding, soluble 3	lectin, galactose binding, soluble 3	9348.29	7824.74	12303.52	10202.94	8857.25	8302	14308.59	11636.95	12498.65	13775.69	14120.62	16764.14
Lif	NM_008501.2	Lif,MGD-MRK-11807,leukemia inhibitory factor	leukemia inhibitory factor	40.47	44.35	50.7	55.05	33.68	38.1	30.98	36.41	31.57	59.97	48.24	53.37
Lilra5	NM_001081239.2	EG232801,Gm4878,Lilra5,leukocyte immunoglobulin-like receptor, subfamily A (with TM domain), member 5,predicted gene 4878,predicted gene, EG232801	leukocyte immunoglobulin-like receptor, subfamily A (with TM domain), member 5	176.16	137.03	228.16	160.55	150.1	91.13	230.81	289.74	270.18	239.86	241.21	272.05
Lilra6	NM_011090.2	7M1,Lilra6,Pira3,leukocyte immunoglobulin-like receptor, subfamily A (with TM domain), member 6,paired-Ig-like receptor A3	leukocyte immunoglobulin-like receptor, subfamily A (with TM domain), member 6	46.42	22.51	37.42	26.61	28.56	29.13	23.24	25.33	43.64	44.97	25.54	55.97
Limk2	NM_001034030.2	A930024P04Rik,C85310,LIM kinase 2,LIM motif-containing protein kinase 2,Limk2,Limk2a,Limk2b,MGI:2144678,MGI:2443338,MGI:3612834,RIKEN cDNA A930024P04 gene,expressed sequence C85310,whe,white eyes	LIM motif-containing protein kinase 2	555.85	777.84	555.3	567.9	631.88	643.16	627.37	704.55	538.49	422.76	405.8	407.42
Litaf	NM_019980.2	3222402J11Rik,C85531,LPS-induced TN factor,Litaf,MGI:1913928,MGI:2146720,N4WBP3,Nedd4 WW domain-binding protein 3,RIKEN cDNA 3222402J11 gene,TBX1 protein,expressed sequence C85531	LPS-induced TN factor	470.15	539.52	459.93	346.8	370.49	336.89	737.35	666.55	895.02	692.61	715.11	769.28
Lrg1	NM_029796.2	1300008B03Rik,2310031E04Rik,Lrg1,Lrhg,MGI:1916869,RIKEN cDNA 1300008B03 gene,RIKEN cDNA 2310031E04 gene,leucine-rich alpha-2-glycoprotein 1	leucine-rich alpha-2-glycoprotein 1	429.68	703.04	464.76	371.57	366.09	380.96	334.6	411.65	270.18	419.76	363.23	334.53
Lrrk2	NM_025730.3	4921513O20Rik,9330188B09Rik,AW561911,D630001M17Rik,Gm927,LOC381026,Lrrk2,MGI:1930800,MGI:2442391,MGI:2685773,RIKEN cDNA 4921513O20 gene,RIKEN cDNA 9330188B09 gene,RIKEN cDNA D630001M17 gene,cDNA sequence, clone 3-75,cI-46,gene model 927, (NCBI),leucine-rich repeat kinase 2	leucine-rich repeat kinase 2	1436.64	1904.55	1301.33	878	1309.15	1138.41	875.21	1163.69	1317.46	999.93	851.32	873.42
Lta4h	NM_008517.2	LTA4 hydrodase,Lta4h,MGD-MRK-11898,leukotriene A4 hydrolase	leukotriene A4 hydrolase	1368.8	1518.61	1265.12	1069.74	1233.73	1174.26	1197.42	1265.02	1170.76	1163.34	1095.37	1071.27
Ltb	NM_008518.2	AI662801,LTbeta,Ltb,MGD-MRK-16192,MGD-MRK-28088,MGI:2146913,Tnfc,Tnfsf3,expressed sequence AI662801,lymphotoxin B,lymphotoxin beta,p33,tumor necrosis factor C	lymphotoxin B	1016.48	554.09	980.23	724.78	590.87	717.85	855.08	766.3	760.39	793.05	891.05	952.82
Ltbr	NM_010736.4	AI256028,LT beta-R,LT-beta receptor,LTbetaR,Ltar,Ltbr,MGD-MRK-19752,MGD-MRK-28148,MGD-MRK-28175,MGI:104851,MGI:2141385,MGI:893576,TNF receptor-related protein,TNF-R-III,TNFCR,TNFR2-RP,TNFRrp,Tnfbr,Tnfrsf3,expressed sequence AI256028,lymphotoxin A receptor,lymphotoxin B receptor,tumor necrosis factor beta receptor,tumor necrosis factor receptor 3,tumor necrosis factor receptor superfamily, member 3	lymphotoxin B receptor	101.17	121.81	100.2	83.49	95.92	68.72	113.08	99.75	90.99	67.46	70.94	68.99
Ltc4s	NM_008521.1	Ltc4s,MGD-MRK-36066,leukotriene C4 synthase	leukotriene C4 synthase	67.84	82.09	67.6	62.39	71.75	54.53	71.26	63.33	69.63	49.47	17.03	46.86
Ltf	NM_008522.3	Lf,Ltf,MGD-MRK-11899,lactoferrin,lactotransferrin	lactotransferrin	341.6	209.19	304.21	311.01	344.86	1015.15	271.08	449.65	194.04	1020.92	962	1538.57
Ly96	NM_016923.1	ESOP-1,Ly96,MD-2,MD2,lymphocyte antigen 96,myeloid differentiation factor-2	lymphocyte antigen 96	376.12	438.24	505.81	311.01	333.88	394.41	470.91	470.23	486.5	610.15	581.74	672.96
Lyn	NM_010747.2	AA407514,Hck-2,LYN proto-oncogene, Src family tyrosine kinase,Lyn,MGD-MRK-10668,MGD-MRK-12071,MGI:2140121,Yamaguchi sarcoma viral (v-yes-1) oncogene homolog,expressed sequence AA407514,hemopoietic cell kinase 2	LYN proto-oncogene, Src family tyrosine kinase	936.73	949.3	872.79	766.99	842.75	779.11	1377.11	1543.68	1843.88	1073.39	919.43	1434.43
Lyz2	NM_017372.3	AI326280,Lys,Lysm,Lyz2,Lyzs,Lzm,Lzm-s1,Lzp,M lysozyme structural 1,MGD-MRK-12083,MGD-MRK-12085,MGI:2143581,MGI:96899,expressed sequence AI326280,lysozyme,lysozyme 2	lysozyme 2	134107.67	115534.79	170230.92	134485.98	114938.5	99997.55	64119.9	61501.65	80628.44	103832.59	77538.55	102877.05
Maf	NM_001025577.2	2810401A20Rik,A230108G15Rik,AW047063,MGD-MRK-12101,MGI:1925586,MGI:2142746,MGI:2444997,Maf,RIKEN cDNA 2810401A20 gene,RIKEN cDNA A230108G15 gene,avian musculoaponeurotic fibrosarcoma oncogene homolog,c-maf,expressed sequence AW047063	avian musculoaponeurotic fibrosarcoma oncogene homolog	74.99	85.4	73.64	86.24	78.34	73.95	119.28	128.24	118.84	121.43	136.21	167.91
Mafb	NM_010658.3	Kreisler,Kreisler (maf-related) leucine zipper protein,Krml,Krml1,MGD-MRK-11595,MGD-MRK-25987,Mafb,kr,kreisler,v-maf musculoaponeurotic fibrosarcoma oncogene family, protein B (avian)	v-maf musculoaponeurotic fibrosarcoma oncogene family, protein B (avian)	23.81	34.42	28.97	29.36	24.89	26.89	75.9	85.5	71.49	70.46	110.67	84.61
Map1lc3a	NM_025735.3	1010001H21Rik,4922501H04Rik,LC3,LC3a,MGI:1913984,Map1lc3a,RIKEN cDNA 1010001H21 gene,RIKEN cDNA 4922501H04 gene,microtubule-associated protein 1 light chain 3 alpha	microtubule-associated protein 1 light chain 3 alpha	3226.79	2739.32	3894.35	3370.71	3190.13	3139.58	1676.07	1755.83	1403.8	1785.49	1688.46	1336.81
Map2k2	NM_023138.5	AA589381,MAP kinase/Erk kinase,MEK2,MGD-MRK-18661,MGI:101840,MGI:2143493,Map2k2,Prkmk2,expressed sequence AA589381,mitogen-activated protein kinase kinase 2,protein kinase, mitogen activated, kinase 2, p45	mitogen-activated protein kinase kinase 2	615.36	485.9	526.33	559.64	468.6	474.34	570.05	622.22	592.34	440.75	595.93	482.92
Map2k3	NM_008928.5	AW212142,MAP kinase kinase 3,MGI:1328353,MGI:2144511,MKK3,Map2k3,Prkmk3,expressed sequence AW212142,mitogen-activated protein kinase kinase 3,protein kinase, mitogen-activated, kinase 3	mitogen-activated protein kinase kinase 3	592.75	657.36	625.32	639.46	663.36	676.02	570.05	596.89	507.86	431.76	513.63	445.17
Map2k4	NM_009157.4	JNKK1,MGD-MRK-35660,MGI:107199,MKK4,Map2k4,SAPK/Erk/kinase 1,Sek1,Serk1,mitogen-activated protein kinase kinase 4	mitogen-activated protein kinase kinase 4	502.29	609.03	498.56	438.54	503.74	493.01	526.68	563.64	485.57	475.23	428.5	447.77
Map2k7	NM_001164172.1	5930412N11Rik,Jnkk2,MAP kinase kinase 7,MGI:1099437,MGI:2443684,MKK7,Map2k7,Prkmk7,RIKEN cDNA 5930412N11 gene,mitogen-activated protein kinase kinase 7,protein kinase, mitogen activated, kinase 7,sek2	mitogen-activated protein kinase kinase 7	377.31	405.14	400.78	300.92	373.41	382.46	322.2	353.07	276.67	253.36	252.56	234.3
Map3k1	NM_011945.2	MEK kinase,MEKK1,MGD-MRK-28141,MGI:104845,Map3k1,Mekk,lg,mitogen-activated protein kinase kinase kinase 1	mitogen-activated protein kinase kinase kinase 1	341.6	479.28	403.2	329.36	373.41	400.38	384.16	533.56	379.73	295.33	289.45	359.26
Map3k3	NM_011947.3	AW548911,MAPKKK3,MEK kinase 3,MGD-MRK-39592,MGI:109593,MGI:2144565,Map3k3,Mekk3,expressed sequence AW548911,mitogen-activated protein kinase kinase kinase 3	mitogen-activated protein kinase kinase kinase 3	610.6	836.1	608.42	473.4	590.14	510.19	661.45	809.04	713.04	494.72	601.6	570.13
Map3k5	NM_008580.4	7420452D20Rik,ASK,ASK1,MEK kinase 5,MGI:1101761,MGI:2445207,Map3k5,Mekk5,RIKEN cDNA 7420452D20 gene,mitogen-activated protein kinase kinase kinase 5	mitogen-activated protein kinase kinase kinase 5	593.94	733.49	481.66	409.18	519.12	587.13	446.13	657.05	585.85	424.26	510.79	475.11
Map3k7	NM_009316.1	C87327,EST C87327,MGI:1203726,MGI:2135559,Map3k7,TAK1,TGF-beta activated kinase 1,TGF-beta-activated kinase 1,Tak1,mitogen-activated protein kinase kinase kinase 7,transforming growth factor beta-activated kinase 1,transforming growth factor-beta-activated kinase 1	mitogen-activated protein kinase kinase kinase 7	388.02	383.29	350.08	299.09	328.75	303.28	337.69	327.73	342.59	260.85	312.15	270.75
Map3k8	NM_007746.2	Cot,Cot/Tpl2,MGD-MRK-15201,MGD-MRK-2095,MGI:88472,MGI:98808,Map3k8,Tpl-2,Tpl2,c-COT,cancer Osaka thyroid, oncogene,mitogen-activated protein kinase kinase kinase 8,tumor progression locus 2	mitogen-activated protein kinase kinase kinase 8	585.61	481.27	795.53	470.65	433.45	549.03	807.06	725.13	764.11	966.95	638.49	1082.98
Mapk1	NM_011949.3	9030612K14Rik,AA407128,AU018647,C78273,Erk2,MAPK2,MGD-MRK-33596,MGD-MRK-9584,MGI:105919,MGI:1921796,MGI:2146330,MGI:2146551,MGI:2146700,Mapk1,Prkm1,RIKEN cDNA 9030612K14 gene,elk related tyrosine kinase 2,expressed sequence AA407128,expressed sequence AU018647,expressed sequence C78273,mitogen-activated protein kinase 1,p42mapk,protein kinase, mitogen activated kinase 1	mitogen-activated protein kinase 1	1946.07	2346.1	1967.69	1638.56	1979.83	1842.81	1796.9	2115.23	1967.36	1701.53	1679.95	1841.86
Mapk13	NM_011950.1	MGI:1195258,Mapk13,SAPK/Erk/kinase 4,SAPK4,Serk4,mitogen-activated protein kinase 13,p38 delta MAP kinase	mitogen-activated protein kinase 13	188.06	241.63	231.78	249.55	237.96	292.82	269.54	251.74	179.19	242.86	221.34	282.46
Mapk14	NM_011951.3	CDC2-related kinase 1,CSBP2,Crk1,Csbp1,MGD-MRK-2145,MGI:1338028,MGI:88502,Mapk14,Mxi2,cytokine suppressive anti-inflammatory drug binding protein 1,mitogen-activated protein kinase 14,p38,p38 MAP Kinase,p38 MAP kinase alpha,p38 MAPK,p38 alpha,p38-alpha,p38MAPK,p38a,p38alpha	mitogen-activated protein kinase 14	1365.23	1659.61	1425.67	1116.53	1407.99	1186.21	1435.97	1470.85	1620.13	1148.35	1137.94	1349.83
Mapk8	NM_016700.3	AI849689,JNK1,MGI:1328367,MGI:2145699,Mapk8,Prkm8,c-Jun N-terminal kinase,expressed sequence AI849689,mitogen-activated protein kinase 8,protein kinase mitogen-activated 8	mitogen-activated protein kinase 8	433.25	374.69	535.99	309.18	356.57	434.75	337.69	291.32	275.75	364.29	312.15	338.43
Mapk9	NM_207692.2	AI851083,JNK/SAPK alpha,JNK2,MGI:1202396,MGI:2144306,Mapk9,Prkm9,c-Jun N-terminal kinase,expressed sequence AI851083,mitogen-activated protein kinase 9,protein kinase, mitogen-activated 9	mitogen-activated protein kinase 9	946.26	1241.23	887.27	744.05	937.2	817.2	1078.14	1299.85	1020.35	833.53	925.1	1059.55
Mapkapk2	NM_008551.2	AA960234,MAP kinase-activated protein kinase 2,MAPKAP kinase 2,MGD-MRK-38343,MGI:2138137,MK2,Mapkapk2,Rps6kc1,expressed sequence AA960234,ribosomal protein S6 kinase, 60 kDa, polypeptide 1	MAP kinase-activated protein kinase 2	1640.18	2007.82	1658.66	1374.34	1648.88	1510.41	2246.12	2161.15	3086.13	1688.04	1563.6	2267.5
Marcks	NM_008538.2	MGD-MRK-12095,MGD-MRK-12116,Macs,Marcks,myristoylated alanine rich protein kinase C substrate	myristoylated alanine rich protein kinase C substrate	411.83	433.6	305.42	246.79	278.23	280.87	489.5	505.06	402.94	346.3	425.66	295.48
Marco	NM_010766.2	AI323439,MGI:2138205,Marco,Scara2,expressed sequence AI323439,macrophage receptor with collagenous structure	macrophage receptor with collagenous structure	501.1	1218.06	340.42	822.03	615.04	599.08	1420.48	1181.11	1251.54	3421.06	4018.25	5237.9
Mavs	NM_144888.2	D430028G21Rik,IPS-1,Mavs,RIKEN cDNA D430028G21 gene,mitochondrial antiviral signaling protein	mitochondrial antiviral signaling protein	307.09	509.73	371.81	350.47	410.02	397.4	278.83	322.98	323.1	263.85	275.26	290.27
Mcl1	NM_008562.3	AW556805,MGD-MRK-18576,MGI:2140009,Mcl-1,Mcl1,expressed sequence AW556805,myeloid cell leukemia sequence 1	myeloid cell leukemia sequence 1	4940.77	5041.73	5603.7	3936.77	4697.7	4798.64	6256.62	6412.19	6766.46	5828.69	5317.94	5944.7
Mcoln1	NM_053177.1	2210015I05Rik,MGI:1919606,Mcoln1,RIKEN cDNA 2210015I05 gene,TRPML1,mucolipidin,mucolipin 1	mucolipin 1	186.87	214.49	142.45	149.54	168.4	155.37	145.61	153.58	154.12	110.94	153.24	132.77
Mdfic	NM_175088.5	Kdt1,MGD-MRK-26048,Mdfic,MyoD family inhibitor domain containing,clone 1.5,kidney cell line derived transcript 1	MyoD family inhibitor domain containing	409.45	521.65	446.65	321.11	369.02	276.38	405.85	403.73	351.88	313.32	377.42	292.87
Mefv	NM_001161790.1	FMF,Mediterranean fever,Mefv,TRIM20,marenostrin,pyrin	Mediterranean fever	27.38	28.47	43.46	39.45	18.3	40.34	221.51	178.91	399.23	176.9	150.4	372.28
Mgam	NM_001171003.1	6030407P20Rik,MGI:2442777,Mgam,RIKEN cDNA 6030407P20 gene,maltase-glucoamylase	maltase-glucoamylase	47.61	40.38	37.42	40.37	36.61	31.37	29.43	28.5	46.42	49.47	39.73	44.26
Mif	NM_010798.3	Glif,MGD-MRK-12232,MGD-MRK-16214,MGI:99446,Mif,glycosylation inhibiting factor,macrophage migration inhibitory factor (glycosylation-inhibiting factor)	macrophage migration inhibitory factor (glycosylation-inhibiting factor)	485.63	454.13	496.15	522.95	479.58	471.35	529.78	528.81	519	542.69	703.76	619.59
Mknk1	NM_021461.5	2410048M24Rik,MAP kinase-interacting serine/threonine kinase 1,MGI:1920925,Mknk1,Mnk1,RIKEN cDNA 2410048M24 gene	MAP kinase-interacting serine/threonine kinase 1	111.88	125.12	117.1	103.67	112.76	75.45	145.61	128.24	101.2	92.95	82.29	105.43
Mlkl	NM_029005.3	9130019I15Rik,Mlkl,RIKEN cDNA 9130019I15 gene,mixed lineage kinase domain-like	mixed lineage kinase domain-like	144.02	125.78	193.15	107.34	92.99	100.84	460.07	348.32	467.93	401.77	465.39	561.02
Mme	NM_008604.3	6030454K05Rik,C85356,CD10,MGD-MRK-12274,MGI:1924432,MGI:2140089,Mme,NEP,RIKEN cDNA 6030454K05 gene,expressed sequence C85356,membrane metallo endopeptidase,neprilysin,neutral endopeptidase	membrane metallo endopeptidase	3028.02	2581.11	3069.84	2064.26	2780.11	2530.79	955.76	1314.1	1330.45	1545.62	1265.63	881.23
Mmp9	NM_013599.2	AW743869,B/MMP9,Clg4b,Gel B,Gelatinase B,MGD-MRK-12281,MGD-MRK-2014,MGI:2139414,MMP-9,Mmp9,collagenase IVB, basement membrane, 92 kDa,expressed sequence AW743869,gelatinase B,matrix metallopeptidase 9	matrix metallopeptidase 9	152.35	97.97	105.02	74.31	87.13	105.33	207.57	129.83	116.05	188.89	93.65	225.19
Mrc1	NM_008625.1	AW259686,CD206,MGD-MRK-12537,MGI:2139335,MR,Mrc1,expressed sequence AW259686,mannose receptor, C type 1	mannose receptor, C type 1	767.72	1022.78	735.17	604.6	749.76	700.67	808.61	1035.45	701.9	775.06	908.08	714.61
Ms4a1	NM_007641.5	AA960661,CD20 antigen,Cd20,Ly-44,MGD-MRK-11986,MGD-MRK-1838,MGI:2147465,Ms4a1,expressed sequence AA960661,lymphocyte antigen 44,membrane-spanning 4-domains, subfamily A, member 1	membrane-spanning 4-domains, subfamily A, member 1	1174.79	535.55	1249.43	686.25	585.75	664.07	890.7	1222.28	784.53	247.36	312.15	234.3
Ms4a2	NM_001276330.1	Fc epsilon high affinity receptor beta,Fc receptor, IgE, high affinity I, beta polypeptide,FcRB,Fce1b,Fcer1b,Fcrbeta,MGD-MRK-9725,MGD-MRK-9729,Ms4a2,membrane-spanning 4-domains, subfamily A, member 2	membrane-spanning 4-domains, subfamily A, member 2	23.81	20.52	26.56	22.02	16.11	24.65	51.12	44.33	37.14	82.45	73.78	67.69
Ms4a4a	XM_003086124.1	EG666907,Ms4a4a,membrane-spanning 4-domains, subfamily A, member 4A,predicted gene, EG666907	membrane-spanning 4-domains, subfamily A, member 4A	134.5	170.13	234.19	126.61	106.17	132.22	831.84	872.38	1237.61	524.7	408.64	1407.1
Ms4a7	NM_001276398.1	9130422I10Rik,A430103C15Rik,CD20l4,CFFMA,MGI:1924479,Ms4a7,RIKEN cDNA 9130422I10 gene,RIKEN cDNA A430103C15 gene,membrane-spanning 4-domains, subfamily A, member 7	membrane-spanning 4-domains, subfamily A, member 7	91.65	84.73	124.34	87.16	59.31	82.92	337.69	239.07	250.68	734.58	859.84	899.45
Msra	NM_001253715.1	2310045J23Rik,6530413P12Rik,MGD-MRK-35377,MGI:1914949,MGI:1923458,MSR-A,Msra,RIKEN cDNA 2310045J23 gene,RIKEN cDNA 6530413P12 gene,methionine sulfoxide reductase A	methionine sulfoxide reductase A	645.12	583.88	674.81	629.37	657.5	568.46	450.77	443.31	444.72	511.21	431.34	412.63
Mtor	NM_020009.2	2610315D21Rik,AI327068,FK506 binding protein 12-rapamycin associated protein 1,FKBP-rapamycin-associated protein FRAP,Frap1,MGI:1332655,MGI:1919780,MGI:2140250,Mtor,RAFT1,RAPT1,RIKEN cDNA 2610315D21 gene,expressed sequence AI327068,flat,flat-top,mechanistic target of rapamycin (serine/threonine kinase),mechanistic target of rapamycin kinase	mechanistic target of rapamycin kinase	170.21	254.87	162.97	122.94	174.26	215.13	136.32	194.74	151.34	139.42	164.59	141.88
Mvp	NM_080638.2	2310009M24Rik,LRP,Mvp,RIKEN cDNA 2310009M24 gene,VAULT1,major vault protein	major vault protein	751.05	1048.6	723.1	685.33	760.01	820.19	974.35	1075.03	1143.84	790.05	842.81	1150.67
Mx1	NM_010846.1	AI893580,MGD-MRK-12725,MGD-MRK-12726,MGD-MRK-12728,MGI:2146518,MX dynamin-like GTPase 1,Mx,Mx-1,Mx1,expressed sequence AI893580,myxovirus (influenza) resistance 1 polypeptide	MX dynamin-like GTPase 1	34.52	21.18	83.3	35.78	30.75	31.37	109.98	95	111.41	88.45	116.35	144.48
Myc	NM_010849.4	AU016757,MGD-MRK-12736,MGI:2146128,Myc,Myc2,Niard,Nird,bHLHe39,c-myc,expressed sequence AU016757,myelocytomatosis oncogene,non-immunoglobulin rearranging DNA sequence	myelocytomatosis oncogene	211.87	231.7	158.14	191.75	172.8	198.7	399.66	470.23	489.29	238.36	249.72	312.4
Myd88	NM_010851.2	MGD-MRK-37039,Myd88,myeloid differentiation primary response gene 88	myeloid differentiation primary response gene 88	416.59	428.31	393.54	311.01	300.2	325.69	715.66	731.47	895.94	605.66	584.58	709.41
Nae1	NM_144931.3	Appbp1,MGC:29435,MGC:36437,MGC:36630,NEDD8 activating enzyme E1 subunit 1,Nae1,amyloid beta precursor protein binding protein 1	NEDD8 activating enzyme E1 subunit 1	911.74	701.05	1046.62	750.47	812.73	725.32	683.13	666.55	507.86	725.59	638.49	622.2
Nampt	NM_021524.1	1110035O14Rik,AI314458,AI480535,MGI:1915933,MGI:2144781,MGI:2144846,Nampt,Pbef1,RIKEN cDNA 1110035O14 gene,Visfatin,expressed sequence AI314458,expressed sequence AI480535,nicotinamide phosphoribosyltransferase,pre-B-cell colony-enhancing factor 1	nicotinamide phosphoribosyltransferase	1724.69	1940.3	2203.09	1635.81	1797.52	1655.32	4249.05	4260.55	5866.81	4464.47	4409.86	6547.37
Ncf1	NM_001286037.1	MGD-MRK-12789,MGD-MRK-12792,NADPH oxidase subunit (47kDa),NOXO2,Ncf-1,Ncf1,meutrophil cytosolic factor 1,neutrophil cytosolic factor 1,p47<phox>,p47phox	neutrophil cytosolic factor 1	376.12	363.43	472.01	300.92	339.73	328.67	724.96	650.72	819.81	626.64	649.84	945.01
Ncf2	NM_010877.4	MGD-MRK-12790,MGD-MRK-12793,NADPH oxidase subunit (67kDa),NOXA2,Ncf-2,Ncf2,neutrophil cytosolic factor 2,p67phox	neutrophil cytosolic factor 2	641.55	505.76	822.09	532.12	502.28	501.23	1171.08	953.12	1197.69	1119.86	814.43	1589.33
Ncf4	NM_008677.2	AI451400,MGD-MRK-38230,MGI:2146016,Ncf4,expressed sequence AI451400,neutrophil cytosolic factor 4,p40phox	neutrophil cytosolic factor 4	673.69	446.84	867.96	524.78	407.83	498.99	1956.45	1605.42	2323.88	1722.52	1404.68	2738.7
Ncr1	NM_010746.3	Ly94,MAR1 (mouse activating receptor 1),NKp46,Ncr1,lymphocyte antigen 94,natural cytotoxicity triggering receptor 1	natural cytotoxicity triggering receptor 1	236.86	165.5	307.83	217.44	160.35	210.65	246.3	231.16	283.17	139.42	96.48	131.47
Ndufs8	NM_144870.5	BC021616,NADH:ubiquinone oxidoreductase core subunit S8,Ndufs8,cDNA sequence BC021616	NADH:ubiquinone oxidoreductase core subunit S8	2431.7	1768.18	3014.31	2347.75	1966.65	2019.1	1857.31	1621.26	1670.26	2175.27	2153.85	1806.71
Neo1	NM_008684.2	2610028H22Rik,AI327052,D930014N22Rik,Igdcc2,MGI:1925636,MGI:2143026,MGI:2444534,Neo1,RIKEN cDNA 2610028H22 gene,RIKEN cDNA D930014N22 gene,expressed sequence AI327052,neogenin	neogenin	695.11	1043.96	655.5	456.89	610.64	673.03	317.56	403.73	414.08	473.73	425.66	331.92
Neu1	NM_010893.2	AA407268,AA407316,Aglp,Apl,Bat-7,Bat7,G9,HLA-B-associated transcript 7,MGD-MRK-1182,MGD-MRK-12114,MGD-MRK-12819,MGD-MRK-12820,MGD-MRK-1358,MGD-MRK-1504,MGD-MRK-1512,MGI:2146738,MGI:2146740,MGI:88131,Map-2,Neu-1,Neu1,acid phosphatase, liver,alpha glucosidase processing,expressed sequence AA407268,expressed sequence AA407316,lysosomal sialidase,mannosidase processing 2,neuraminidase 1,sialidase 1	neuraminidase 1	670.12	592.48	703.78	644.97	602.59	522.14	686.23	533.56	593.27	557.68	567.55	605.27
Nfat5	NM_133957.3	AI225870,B130038B15Rik,MGI:2142481,MGI:2442693,Nfat5,OREBP,RIKEN cDNA B130038B15 gene,TonEBP,expressed sequence AI225870,mKIAA0827,nfatz,nuclear factor of activated T cells 5	nuclear factor of activated T cells 5	330.89	489.87	345.25	272.48	331.68	354.07	196.73	305.57	268.32	217.38	175.94	154.9
Nfatc1	NM_016791.4	2210017P03Rik,AI449492,AV076380,MGD-MRK-19306,MGI:1919614,MGI:2147226,MGI:2147334,NF-ATc,NFAT2,NFATc,Nfatc1,RIKEN cDNA 2210017P03 gene,expressed sequence AI449492,expressed sequence AV076380,nuclear factor of activated T cells, cytoplasmic, calcineurin dependent 1	nuclear factor of activated T cells, cytoplasmic, calcineurin dependent 1	154.73	254.2	181.08	136.7	169.13	156.12	192.08	275.49	291.53	146.92	232.7	227.79
Nfatc2	NM_001037177.1	AI607462,MGD-MRK-12824,MGD-MRK-19300,MGI:2139019,NFAT1,NFAT1-D,NFATp,Nfatc2,Nfatp,expressed sequence AI607462,nuclear factor of activated T cells, cytoplasmic, calcineurin dependent 2,nuclear factor of activated T-cell phosphoprotein	nuclear factor of activated T cells, cytoplasmic, calcineurin dependent 2	54.75	92.68	49.49	50.46	60.04	69.47	83.65	128.24	140.19	88.45	124.86	153.6
Nfatc3	NM_010901.2	C80703,D8Ertd281e,DNA segment, Chr 8, ERATO Doi 281, expressed,MGD-MRK-24179,MGI:1098734,MGI:2142861,NFAT4,NFATx,Nfatc3,expressed sequence C80703,nuclear factor of activated T cells, cytoplasmic, calcineurin dependent 3	nuclear factor of activated T cells, cytoplasmic, calcineurin dependent 3	288.04	441.55	319.9	271.56	311.18	295.06	325.3	403.73	388.09	259.35	249.72	286.37
Nfatc4	NM_023699.3	3110041H08Rik,AW107667,AW546455,MGI:2145795,MGI:2145827,Nfatc4,RIKEN cDNA 3110041H08 gene,expressed sequence AW107667,expressed sequence AW546455,nuclear factor of activated T cells, cytoplasmic, calcineurin dependent 4	nuclear factor of activated T cells, cytoplasmic, calcineurin dependent 4	146.4	185.36	117.1	126.61	144.24	134.46	122.38	102.91	100.27	80.95	90.81	84.61
Nfe2l2	NM_010902.3	AI194320,MGD-MRK-37463,MGI:2138857,Nfe2l2,Nrf2,expressed sequence AI194320,nuclear factor, erythroid derived 2, like 2	nuclear factor, erythroid derived 2, like 2	3375.57	3444.34	4024.72	2630.32	3576.73	3849.97	2656.62	2921.11	3399.94	3566.48	2718.56	3375.22
Nfkb1	NM_008689.2	MGD-MRK-12829,NF kappaB1,NF-kappaB,NF-kappaB p50,Nfkb1,nuclear factor kappaB p50,nuclear factor of kappa light polypeptide gene enhancer in B cells 1, p105,p50,p50 subunit of NF kappaB,p50/p105	nuclear factor of kappa light polypeptide gene enhancer in B cells 1, p105	760.58	869.2	686.88	590.84	637	627.47	718.76	829.63	844.88	592.16	689.57	777.09
Nfkb2	NM_019408.2	NF kappaB2,Nfkb2,nuclear factor of kappa light polypeptide gene enhancer in B cells 2, p49/p100,p52	nuclear factor of kappa light polypeptide gene enhancer in B cells 2, p49/p100	893.88	1010.2	826.91	596.34	645.06	802.26	1152.49	1201.69	1426.08	1149.85	1047.13	1528.15
Nfkbia	NM_010907.2	AI462015,I(Kappa)B(alpha),I-kappaBalpha,IkappaBalpha,MGD-MRK-12830,MGD-MRK-28032,MGI:2144835,Nfkbi,Nfkbia,expressed sequence AI462015,nuclear factor of kappa light chain gene enhancer in B-cells inhibitor,nuclear factor of kappa light polypeptide gene enhancer in B cells inhibitor, alpha	nuclear factor of kappa light polypeptide gene enhancer in B cells inhibitor, alpha	542.76	638.82	561.34	433.95	542.55	436.99	1082.79	1165.28	895.02	691.11	590.25	810.94
Ngly1	NM_021504.3	1110002C09Rik,MGI:1915786,N-glycanase 1,Ngly1,PNGase,Png1,RIKEN cDNA 1110002C09 gene	N-glycanase 1	1147.41	1120.09	1214.42	892.68	1012.61	975.56	1023.92	1016.45	893.16	865.01	834.3	874.72
Nkg7	NM_024253.4	2500004F03Rik,MGI:1919560,Nkg7,RIKEN cDNA 2500004F03 gene,natural killer cell group 7 sequence	natural killer cell group 7 sequence	279.71	174.1	465.97	212.85	164.01	216.63	1510.33	1618.09	1787.25	957.96	1072.67	1446.15
Nlrc4	NM_001033367.3	9530011P19Rik,Card12,Ipaf,NLR family, CARD domain containing 4,Nlrc4,RIKEN cDNA 9530011P19 gene,caspase recruitment domain family, member 12	NLR family, CARD domain containing 4	77.37	55.61	72.43	56.88	43.2	48.55	119.28	90.25	173.62	119.93	68.11	179.63
Nlrc5	NM_001033207.3	AI451557,AK220210,MGI:2142553,NLR family, CARD domain containing 5,Nlrc5,cDNA sequence AK220210,expressed sequence AI451557	NLR family, CARD domain containing 5	38.09	37.73	72.43	44.95	35.88	53.04	206.02	224.82	274.82	206.88	235.53	265.54
Nlrp1a	NM_001004142.2	Gm14,Gm15,MGI:2684860,NACHT, leucine rich repeat and PYD containing 1,NLR family, pyrin domain containing 1A,Nalp1,Nalp1a,Nlrp1a,gene model 14, (NCBI),gene model 15, (NCBI)	NLR family, pyrin domain containing 1A	8.35	12.18	20.52	11.93	11.36	11.65	10.84	12.67	20.43	19.49	19.86	24.73
Nlrp3	NM_145827.3	Cias1,Mmig1,NALP3,NLR family, pyrin domain containing 3,Nlrp3,Pypaf1,cold autoinflammatory syndrome 1 homolog (human),cryopyrin	NLR family, pyrin domain containing 3	61.89	64.88	62.77	47.71	41	35.11	105.34	104.5	130.91	163.41	87.97	187.44
Nod1	NM_172729.2	Card4,F830007N14Rik,MGI:2443700,Nlrc1,Nod1,RIKEN cDNA F830007N14 gene,caspase recruitment domain 4,nucleotide-binding oligomerization domain containing 1	nucleotide-binding oligomerization domain containing 1	328.51	397.86	418.89	255.05	265.05	281.61	611.88	701.38	817.03	440.75	488.09	603.97
Nod2	NM_145857.2	Card15,F830032C23Rik,MGI:2443828,Nlrc2,Nod2,RIKEN cDNA F830032C23 gene,caspase recruitment domain family, member 15,nucleotide-binding oligomerization domain containing 2	nucleotide-binding oligomerization domain containing 2	34.52	19.86	26.56	17.43	11.36	14.19	49.57	45.91	69.63	32.98	17.03	49.46
Nos2	NM_010927.3	MGD-MRK-12910,MGD-MRK-12913,NOS-II,Nos-2,Nos2,Nos2a,iNOS,nitric oxide synthase 2, inducible,nitric oxide synthase-2 (brain)	nitric oxide synthase 2, inducible	8.35	22.51	25.35	67.89	33.68	31.37	60.41	52.25	129.05	437.75	624.3	679.47
Notch1	NM_008714.2	9930111A19Rik,MGD-MRK-12915,MGD-MRK-18791,MGI:1915375,Mis6,Motch A,N1,Notch1,RIKEN cDNA 9930111A19 gene,Tan1,lin-12,notch 1,translocation-associated Notch	notch 1	640.36	1154.51	578.24	482.58	779.05	710.38	553.01	850.21	835.6	583.17	669.71	630.01
Nox1	NM_172203.1	GP91 phox homolog,NADPH oxidase 1,Nox-1,Nox1	NADPH oxidase 1	44.04	68.19	66.39	49.54	26.36	25.4	51.12	41.16	45.49	97.44	105	37.75
Npc2	NM_023409.4	2700012J19Rik,AA408070,AU045843,HE1,MGI:2144722,MGI:2144970,NPC intracellular cholesterol transporter 2,Npc2,RIKEN cDNA 2700012J19 gene,expressed sequence AA408070,expressed sequence AU045843	NPC intracellular cholesterol transporter 2	41000.85	35801.84	43214.43	38801.64	39245.15	32018.07	34996.18	38177.1	29999.72	31444.66	27821.26	30913.23
Nras	NM_010937.2	AV095280,MGD-MRK-12932,MGI:2139934,N-ras,Nras,expressed sequence AV095280,neuroblastoma ras oncogene	neuroblastoma ras oncogene	1041.48	1087.65	1210.8	933.04	1019.2	962.87	1042.51	1024.37	1274.75	974.45	1024.43	1069.97
Nt5e	NM_011851.3	2210401F01Rik,5' nucleotidase,5' nucleotidase, ecto,AI447961,CD73,MGD-MRK-16568,MGI:1921492,MGI:2143050,Nt5,Nt5e,RIKEN cDNA 2210401F01 gene,ecto-5'-nucleotidase,expressed sequence AI447961	5' nucleotidase, ecto	1156.93	1521.26	1243.39	1397.27	1271.81	1392.38	740.45	869.21	717.68	800.55	712.27	575.34
Ntng2	NM_133500.1	2610016D08Rik,Lmnt2,MGI:1919701,Ntng2,RIKEN cDNA 2610016D08 gene,netrin G2	netrin G2	80.94	116.51	95.37	77.98	86.4	96.36	117.73	129.83	119.77	92.95	107.83	106.74
Oas1a	NM_145211.2	2'-5' oligoadenylate synthetase 1A,L3,Oas1a	2'-5' oligoadenylate synthetase 1A	316.61	182.05	758.11	323.86	185.98	386.19	1022.37	994.29	1461.36	1482.66	1171.99	1853.57
Oas2	NM_145227.3	2'-5' oligoadenylate synthetase 2,2'-5' oligoadenylate synthetase-like 11,Oas2,Oasl11	2'-5' oligoadenylate synthetase 2	61.89	30.45	118.3	33.95	22.7	46.31	230.81	254.9	273.89	227.87	181.62	239.51
Oas3	NM_145226.2	2'-5' oligoadenylate synthetase 3,2'-5' oligoadenylate synthetase-like 10,Oas3,Oasl10	2'-5' oligoadenylate synthetase 3	16.66	12.18	16.9	15.6	11.36	11.65	54.22	45.91	57.56	55.47	36.89	105.43
Oasl1	NM_145209.2	2'-5' oligoadenylate synthetase-like 1,7530414C13Rik,MGI:2443464,Oasl1,RIKEN cDNA 7530414C13 gene	2'-5' oligoadenylate synthetase-like 1	34.52	33.1	53.12	38.53	27.82	39.59	102.24	69.66	144.84	125.93	99.32	127.56
Os9	NM_177614.3	4632413K17Rik,AU022351,MGI:2143745,Os9,RIKEN cDNA 4632413K17 gene,amplified in osteosarcoma,expressed sequence AU022351	amplified in osteosarcoma	1746.11	2026.36	1417.22	1455.99	1741.14	1735.25	1403.44	1681.42	1482.72	1367.22	1353.6	1381.07
Osm	NM_001013365.2	MGD-MRK-28040,OncoM,Osm,oncostatin M	oncostatin M	32.14	31.78	39.84	19.27	35.14	23.9	63.51	58.58	58.49	35.98	39.73	48.16
P2rx7	NM_001038839.2	AI467586,MGI:2140909,P2X(7),P2X7 receptor,P2X7R,P2rx7,expressed sequence AI467586,purinergic receptor P2X, ligand-gated ion channel, 7	purinergic receptor P2X, ligand-gated ion channel, 7	277.33	325.04	374.22	224.77	275.3	315.23	393.46	444.9	493.93	536.7	604.44	598.77
Pak1	NM_011035.2	AW045634,MGI:1203486,MGI:2142185,PAK-1,Pak1,Paka,activated protein kinase alpha,expressed sequence AW045634,p21 (RAC1) activated kinase 1	p21 (RAC1) activated kinase 1	454.68	452.14	453.9	441.29	399.77	419.81	399.66	530.39	443.79	494.72	604.44	653.44
Panx1	NM_019482.2	AI847747,MGI:2143143,Panx1,expressed sequence AI847747,pannexin 1	pannexin 1	166.64	135.71	164.18	150.46	133.26	155.37	258.69	275.49	301.74	232.37	235.53	364.47
Parp1	NM_007415.3	5830444G22Rik,ADP-ribosyltransferase (NAD+, poly (ADP-ribose) polymerase) 1,AI893648,Adprp,Adprt1,C80510,MGD-MRK-1132,MGI:2138374,MGI:2138692,MGI:87933,PARP,Parp1,RIKEN cDNA 5830444G22 gene,expressed sequence AI893648,expressed sequence C80510,parp-1,poly (ADP-ribose) polymerase,poly (ADP-ribose) polymerase family, member 1,sPARP-1	poly (ADP-ribose) polymerase family, member 1	115.46	185.36	131.58	116.52	142.04	140.43	131.67	121.91	147.62	91.45	102.16	110.64
Parp9	NM_030253.2	AW214463,BC003281,MGC:7868,MGI:2146631,Parp9,cDNA sequence BC003281,expressed sequence AW214463,poly (ADP-ribose) polymerase family, member 9	poly (ADP-ribose) polymerase family, member 9	790.33	759.3	1202.35	666.07	662.63	736.53	2012.22	2172.23	2203.19	2229.24	2017.64	2493.99
Pdcd1	NM_008798.2	MGD-MRK-13206,MGD-MRK-29032,PD-1,Pdc1,Pdcd1,programmed cell death,programmed cell death 1	programmed cell death 1	11.9	16.55	24.14	11.9	11.36	26.14	116.18	82.33	104.91	134.92	116.35	221.28
Pdcd1lg2	NM_021396.2	B7-DC,Btdc,F730015O22Rik,MGI:2442044,PD-L2,Pdcd1lg2,RIKEN cDNA F730015O22 gene,programmed cell death 1 ligand 2	programmed cell death 1 ligand 2	39.28	29.79	43.46	45.87	25.63	32.87	179.69	134.58	130.91	293.83	658.36	348.85
Pdhb	NM_024221.3	2610103L06Rik,AL024199,C81408,MGI:2145717,MGI:2145868,Pdhb,RIKEN cDNA 2610103L06 gene,expressed sequence AL024199,expressed sequence C81408,pyruvate dehydrogenase (lipoamide) beta	pyruvate dehydrogenase (lipoamide) beta	1348.56	1404.08	1488.45	1318.37	1339.9	1490.98	1118.42	1236.52	1017.57	1136.36	1240.09	1014
Pecam1	NM_008816.2	C85791,CD31 antigen,Cd31,MGD-MRK-13226,MGD-MRK-1848,MGI:2144682,PECAM-1,Pecam1,expressed sequence C85791,platelet/endothelial cell adhesion molecule 1	platelet/endothelial cell adhesion molecule 1	5669.2	9192.42	5299.5	4022.09	6085.19	5007.79	6168.32	6865.01	7260.39	4575.4	5008.62	3462.43
Peli1	NM_023324.2	2810468L03Rik,A930031K15Rik,AA409794,AI586297,D11Ertd676e,DNA segment, Chr 11, ERATO Doi 676, expressed,MGI:1277131,MGI:1925214,MGI:2144003,MGI:2144230,Peli1,RIKEN cDNA 2810468L03 gene,RIKEN cDNA A930031K15 gene,expressed sequence AA409794,expressed sequence AI586297,pellino 1	pellino 1	1691.36	1985.31	1897.68	1533.06	1883.18	1698.65	1905.33	2112.07	2128.91	1482.66	1600.49	1728.61
Peli2	NM_033602.2	AW047589,BB129927,MGI:2145788,MGI:2145853,Peli2,expressed sequence AW047589,expressed sequence BB129927,pellino 2	pellino 2	266.62	291.28	211.26	200.92	263.59	192.72	173.49	189.99	169.9	133.42	96.48	115.85
Pfkfb3	NM_001177752.1	6-phosphofructo-2-kinase/fructose-2,6-biphosphatase 3,E330010H22Rik,MGI:2442800,Pfkfb3,RIKEN cDNA E330010H22 gene,uPFK-2	6-phosphofructo-2-kinase/fructose-2,6-biphosphatase 3	513	779.83	508.22	534.87	655.31	642.41	1581.58	1868.24	1884.73	1133.36	797.41	1171.5
Pik3ap1	NM_031376.3	1810044J04Rik,BCAP,MGI:1919285,Pik3ap1,RIKEN cDNA 1810044J04 gene,phosphoinositide-3-kinase adaptor protein 1	phosphoinositide-3-kinase adaptor protein 1	836.75	1150.54	778.63	595.42	660.43	607.3	1349.22	1550.01	1622.91	812.54	893.89	1327.7
Pik3c3	NM_181414.5	5330434F23Rik,Pik3c3,RIKEN cDNA 5330434F23 gene,Vps34,phosphatidylinositol 3-kinase catalytic subunit type 3	phosphatidylinositol 3-kinase catalytic subunit type 3	276.14	319.08	226.95	228.44	268.71	264.43	206.02	272.32	215.4	223.37	175.94	209.57
Pik3ca	NM_008839.1	6330412C24Rik,MGI:1917992,Pik3ca,RIKEN cDNA 6330412C24 gene,caPI3K,p110alpha,phosphatidylinositol-4,5-bisphosphate 3-kinase catalytic subunit alpha	phosphatidylinositol-4,5-bisphosphate 3-kinase catalytic subunit alpha	1268.82	1918.45	1250.63	1041.3	1387.49	1158.58	1194.32	1486.68	1308.17	833.53	862.67	848.69
Pik3cb	NM_029094.3	1110001J02Rik,AI447572,MGI:2143049,Pik3cb,RIKEN cDNA 1110001J02 gene,expressed sequence AI447572,p110beta,phosphatidylinositol-4,5-bisphosphate 3-kinase catalytic subunit beta	phosphatidylinositol-4,5-bisphosphate 3-kinase catalytic subunit beta	785.57	1253.81	770.18	665.15	833.23	780.6	743.54	804.29	778.03	586.17	547.68	613.08
Pik3cd	NM_001029837.2	2410099E07Rik,2610208K16Rik,AW545373,MGI:1917688,MGI:1925744,MGI:2140589,Pik3cd,RIKEN cDNA 2410099E07 gene,RIKEN cDNA 2610208K16 gene,expressed sequence AW545373,p110delta,phosphatidylinositol-4,5-bisphosphate 3-kinase catalytic subunit delta	phosphatidylinositol-4,5-bisphosphate 3-kinase catalytic subunit delta	254.72	256.19	258.34	260.56	223.32	286.1	735.8	718.8	1047.28	482.73	516.47	745.85
Pik3cg	NM_020272.2	5830428L06Rik,MGI:1923289,PI(3)Kgamma,PI3K<gamma>,PI3Kgamma,Pik3cg,RIKEN cDNA 5830428L06 gene,p110gamma,phosphatidylinositol-4,5-bisphosphate 3-kinase catalytic subunit gamma	phosphatidylinositol-4,5-bisphosphate 3-kinase catalytic subunit gamma	163.07	211.84	135.2	114.68	114.22	150.14	272.63	291.32	249.75	224.87	246.88	372.28
Pik3r3	NM_001355585.1	AA414954,MGD-MRK-38322,MGI:2140152,Pik3r3,expressed sequence AA414954,p55,p55pik,phosphoinositide-3-kinase regulatory subunit 3	phosphoinositide-3-kinase regulatory subunit 3	358.27	389.25	391.12	377.07	393.92	438.48	233.91	254.9	252.54	290.83	269.59	177.03
Pik3r4	NM_001081309.1	2210010O15Rik,C730038E05Rik,C85833,D9Ertd418e,DNA segment, Chr 9, ERATO Doi 418, expressed,MGI:1196267,MGI:2143428,MGI:2442102,Pik3r4,RIKEN cDNA 2210010O15 gene,RIKEN cDNA C730038E05 gene,Vps15,expressed sequence C85833,p150,phosphoinositide-3-kinase regulatory subunit 4	phosphoinositide-3-kinase regulatory subunit 4	409.45	616.98	312.66	301.84	401.24	418.31	345.44	400.56	408.51	253.36	258.23	275.95
Pik3r5	NM_177320.2	AV230647,F730038I15Rik,Foap2,MGI:2144465,Pik3r5,RIKEN cDNA F730038I15 gene,expressed sequence AV230647,p101,phosphoinositide-3-kinase regulatory subunit 5	phosphoinositide-3-kinase regulatory subunit 5	83.32	92.02	83.3	77.07	79.81	68.72	156.45	250.15	256.25	122.93	147.56	201.76
Pik3r6	NM_001004435.2	BB220380,Pik3r6,expressed sequence BB220380,p84 Pikap,p87PIKAP,phosphoinositide-3-kinase regulatory subunit 5	phosphoinositide-3-kinase regulatory subunit 5	95.22	97.31	88.12	92.66	84.93	91.88	176.59	178.91	179.19	131.93	113.51	188.74
Pirb	NM_011095.2	Gp91,Lilrb3,Pirb,glycoprotein 91,leukocyte immunoglobulin-like receptor, subfamily B (with TM and ITIM domains), member 3,paired Ig-like receptor B,paired-Ig-like receptor B	paired Ig-like receptor B	169.02	136.37	205.22	139.45	113.49	124	590.19	547.81	838.38	574.17	419.99	1080.38
Plat	NM_008872.1	AU020998,AW212668,D8Ertd2e,DNA segment, Chr 8, ERATO Doi 2, expressed,MGC:18508,MGD-MRK-13346,MGI:1098659,MGI:2142697,MGI:2142776,Plat,expressed sequence AU020998,expressed sequence AW212668,plasminogen activator, tissue,t-PA,tPA	plasminogen activator, tissue	572.51	622.27	521.5	333.95	470.06	374.24	1349.22	1418.6	1062.13	658.13	743.49	735.44
Plau	NM_008873.3	MGD-MRK-13347,Plau,plasminogen activator, urokinase,u-PA,uPA,urokinase-type plasminogen activator	plasminogen activator, urokinase	166.64	185.36	152.1	140.37	141.31	106.07	167.3	106.08	219.11	170.9	224.18	197.85
Plaur	NM_011113.4	Cd87,MGD-MRK-13348,Plaur,plasminogen activator, urokinase receptor,u-PAR,uPAR,urokinase-type plasminogen activator receptor	plasminogen activator, urokinase receptor	646.31	832.79	689.3	566.98	784.9	756.7	1211.36	1290.36	1774.25	862.01	760.52	1040.03
Plcg1	NM_021280.3	AI894140,Cded,MGD-MRK-13350,MGD-MRK-13353,MGD-MRK-13355,MGI:1329022,MGI:2139113,Plc-1,Plc-gamma1,Plcg-1,Plcg1,cell differentiation and embryonic development,expressed sequence AI894140,phospholipase C, gamma 1,phospholipase C, subtype 148	phospholipase C, gamma 1	542.76	676.56	538.4	421.11	454.69	442.22	433.73	558.89	435.44	307.33	374.58	296.78
Plcg2	NM_172285.1	MGC:38590,MGD-MRK-13354,MGD-MRK-13356,PLCgamma2,Plcg-2,Plcg2,phospholipase C, gamma 2	phospholipase C, gamma 2	410.64	478.62	440.62	361.47	336.07	392.17	706.37	778.96	1063.99	514.21	550.52	864.31
Plek	NM_019549.2	2010300B13Rik,MGI:1917248,Plek,RIKEN cDNA 2010300B13 gene,pleckstrin	pleckstrin	330.89	299.22	352.49	277.07	251.87	247.25	693.98	639.64	910.8	647.63	576.06	964.53
Plekha1	NM_133942.2	AA960558,C920009D07Rik,MGI:2141852,Plekha1,RIKEN cDNA C920009D07 gene,TAPP1,expressed sequence AA960558,pleckstrin homology domain containing, family A (phosphoinositide binding specific) member 1	pleckstrin homology domain containing, family A (phosphoinositide binding specific) member 1	2096.05	2097.19	2066.68	1825.72	1892.7	1835.34	1154.04	1215.94	1331.38	1379.22	1279.82	1025.71
Plg	NM_008877.3	AI649309,MGD-MRK-13360,MGI:2146904,Pg,Plg,expressed sequence AI649309,plasminogen	plasminogen	14.28	12.18	21.73	11.9	11.36	12.7	13.94	22.17	13.93	10.49	11.35	13.02
Plin4	XM_006524705.3	Plin4,S3-12,perilipin 4,plasma membrane associated protein, S3-12	perilipin 4	61.89	67.52	51.91	40.37	61.5	112.05	38.73	44.33	37.14	35.98	36.89	28.64
Plscr1	NM_011636.2	MGI:893574,MmTRA1a,MmTRA1b,MuPLSCR2,NOR1,Plscr1,TRA1,Tras1,Tras2,phospholipid scramblase 1,transplantability associated gene 1,transplantability associated gene 2	phospholipid scramblase 1	2860.19	2438.78	3145.9	2533.99	2641.73	2463.56	2954.04	2756.45	2446.44	2776.43	2517.08	2782.96
Plscr2	NM_001195084.1	PL scramblase,Plscr2,phospholipid scramblase 2	phospholipid scramblase 2	1196.21	1100.89	1562.08	1274.34	1350.88	1248.21	1315.15	1215.94	1034.28	1281.77	1047.13	972.34
Pnoc	NM_001205075.1	MGD-MRK-32349,N/OFQ,N23K,Npnc1,OFQ/N,Pnoc,neuropeptide nociceptin 1,prepronociceptin,proorphanin	prepronociceptin	8.35	12.18	14.49	11.9	11.36	12.7	5	5.88	10.72	10.49	1.87	8.55
Ppia	NM_008907.1	Cphn,CyP-18,CypA,MGD-MRK-13591,MGD-MRK-2108,Ppia,cyclophilin,cyclophilin A,peptidylprolyl isomerase A	peptidylprolyl isomerase A	14146.23	10648.14	17709.25	13703.01	12691.71	13308.3	11422.71	10975.14	10981.58	13900.11	12383.92	11812.61
Prcp	NM_028243.3	2510048K03Rik,2610104A14Rik,AI451719,MGI:1917679,MGI:2141970,Prcp,RIKEN cDNA 2510048K03 gene,RIKEN cDNA 2610104A14 gene,expressed sequence AI451719,prolylcarboxypeptidase (angiotensinase C)	prolylcarboxypeptidase (angiotensinase C)	1586.62	1850.93	1687.63	1551.41	1366.26	1460.36	2006.02	1904.66	2168.83	1873.94	2170.88	2033.2
Prdm1	NM_007548.3	B lymphocyte induced maturation protein,Blimp-1,Blimp1,MGD-MRK-16440,MGI:5446148,Mutant line 1765,PR domain containing 1, with ZNF domain,PRDI-BF1,Prdm1,b2b1765Clo	PR domain containing 1, with ZNF domain	71.42	92.02	54.32	48.62	75.42	50.8	89.85	87.08	91.92	73.46	73.78	74.19
Prf1	NM_011073.2	MGD-MRK-13251,MGD-MRK-13605,Pfn,Pfp,Prf-1,Prf1,perforin,perforin 1,perforin 1 (pore forming protein),pore forming protein	perforin 1 (pore forming protein)	98.79	111.21	177.45	102.75	73.22	88.14	382.62	487.64	457.72	170.9	184.45	281.16
Prkca	NM_011101.3	AI875142,MGD-MRK-13327,MGI:2144325,Pkca,Prkca,expressed sequence AI875142,protein kinase C, alpha	protein kinase C, alpha	342.79	438.24	280.06	230.28	308.25	295.06	221.51	245.4	272.03	248.86	232.7	221.28
Prkcd	NM_011103.2	AI385711,D14Ertd420e,DNA segment, Chr 14, ERATO Doi 420, expressed,MGD-MRK-13330,MGI:1196301,MGI:2145627,PKC[d],PKCdelta,Pkcd,Prkcd,expressed sequence AI385711,protein kinase C, delta	protein kinase C, delta	1216.44	1423.28	1070.76	922.04	985.52	829.15	1604.82	1512.01	2046.28	1031.41	1152.12	1673.94
Prkcq	NM_008859.2	A130035A12Rik,AW494342,MGD-MRK-13333,MGI:2139356,MGI:2442369,PKC theta,PKC-0,PKC-theta,PKCtheta,Pkcq,Prkcq,RIKEN cDNA A130035A12 gene,expressed sequence AW494342,protein kinase C, theta	protein kinase C, theta	203.53	191.98	172.63	154.13	171.33	177.04	481.76	546.22	505.07	244.36	297.96	387.9
Prkcsh	NM_008925.1	80K-H,MGD-MRK-36454,Prkcsh,hepatocystin,protein kinase C substrate 80K-H	protein kinase C substrate 80K-H	1389.03	1827.1	1144.4	1253.23	1455.59	1466.33	1341.48	1513.59	1423.3	1178.33	1251.45	1322.49
Psap	NM_001146124.1	AI037048,MGD-MRK-13645,MGI:2143518,Psap,SGP-1,expressed sequence AI037048,prosaposin	prosaposin	3617.2	5272.1	2986.55	3166.11	3591.37	3643.8	5764.02	6608.52	8206.47	5398.44	7537.05	8177.06
Psen1	NM_008943.2	Ad3h,MGD-MRK-35912,MGI:107441,PS-1,PS1,Psen1,S182,alzheimer disease 3 homolog,presenilin 1,presenilin-1	presenilin 1	629.65	880.45	550.47	525.7	639.2	627.47	745.09	864.46	929.37	614.65	658.36	860.4
Psmb10	NM_013640.3	Mecl-1,Mecl1,Psmb10,proteasome (prosome, macropain) subunit, beta type 10	proteasome (prosome, macropain) subunit, beta type 10	784.38	631.54	1098.53	758.73	685.33	646.89	2054.04	2034.49	2102.91	2115.3	2202.09	2764.74
Psmb8	NM_010724.2	Lmp-7,Lmp7,MGD-MRK-11822,MGD-MRK-11824,MGI:96798,Psmb8,large multifunctional protease 7,low molecular weight polypeptide 7,proteasome (prosome, macropain) subunit, beta type 8 (large multifunctional peptidase 7)	proteasome (prosome, macropain) subunit, beta type 8 (large multifunctional peptidase 7)	3270.83	2494.39	6265.24	3083.54	2618.3	2999.9	13569.69	12781.64	12353.81	15318.31	14393.04	17163.75
Psmb9	NM_013585.2	Lmp-2,Lmp2,MGD-MRK-11821,MGD-MRK-11823,MGI:96797,Psmb9,large multifunctional protease 2,low molecular weight polypeptide 2,proteasome (prosome, macropain) subunit, beta type 9 (large multifunctional peptidase 2)	proteasome (prosome, macropain) subunit, beta type 9 (large multifunctional peptidase 2)	1224.78	779.83	2871.87	1119.29	899.86	1070.43	5018.93	4591.45	4377.59	7624.67	6759.51	6948.29
Pstpip1	NM_011193.2	CD2BP1,Pstpip1,def-2,proline-serine-threonine phosphatase-interacting protein 1	proline-serine-threonine phosphatase-interacting protein 1	114.26	82.75	124.34	92.66	76.88	67.23	185.89	180.49	183.83	194.89	153.24	242.11
Ptger2	NM_008964.3	EP2,EP2 receptor,MGD-MRK-13661,Ptger2,Ptgerep2,prostaglandin E receptor 2 (subtype EP2),prostaglandin E receptor EP2 subtype	prostaglandin E receptor 2 (subtype EP2)	105.93	152.26	107.44	122.94	123.01	108.31	105.34	117.16	114.2	124.43	158.91	131.47
Ptger4	NM_008965.1	EP4,MGD-MRK-25639,Ptger4,Ptgerep4,prostaglandin E receptor 4 (subtype EP4),prostaglandin E receptor EP4 subtype	prostaglandin E receptor 4 (subtype EP4)	47.61	56.27	47.08	47.71	41.73	61.25	72.81	110.83	120.7	91.45	85.13	132.77
Ptgs2	NM_011198.3	COX2,Cox-2,MGD-MRK-13665,PGHS-2,PHS-2,Pghs2,Ptgs2,Tis10,cyclooxygenase 2,cyclooxygenase-2,prostaglandin G/H synthase,prostaglandin-endoperoxide synthase 2	prostaglandin-endoperoxide synthase 2	265.43	487.89	462.35	241.29	398.31	325.69	254.04	351.48	507.86	523.2	465.39	486.82
Ptk2b	NM_001162365.1	CAKbeta,E430023O05Rik,MGD-MRK-29062,MGI:2444305,PTK2 protein tyrosine kinase 2 beta,PYK2,Ptk2b,RIKEN cDNA E430023O05 gene,Raftk,calcium-dependent tyrosine kinase,cellular adhesion kinase beta,proline-rich tyrosine kinase 2,related adhesion focal tyrosine kinase	PTK2 protein tyrosine kinase 2 beta	343.98	438.24	324.73	315.6	298.73	330.17	760.58	905.62	964.65	503.71	615.79	804.43
Ptpn4	NM_019933.2	PTPMEG,Ptpn4,TEP,TEP/mPTPMEG,hPTP-MEG,protein tyrosine phosphatase, non-receptor type 4,protein tyrosine phosphatase, non-receptor type 4 (megakaryocyte),testis-enriched phosphatase	protein tyrosine phosphatase, non-receptor type 4	633.22	667.29	762.93	555.06	611.38	691.71	412.05	533.56	480	416.76	385.93	382.69
Ptpn6	NM_013545.2	Hcph,MGD-MRK-10672,MGD-MRK-12181,Ptp1C,Ptpn6,SHP-1,Spin,hcp,hemopoietic cell phosphatase,me,motheaten,protein tyrosine phosphatase, non-receptor type 6	protein tyrosine phosphatase, non-receptor type 6	1293.81	927.45	1515	973.41	897.66	1021.88	2346.81	2093.07	3155.76	2088.32	1847.37	3739.68
Ptprc	NM_011210.3	B220,CD45,CD45 antigen,Cd45,Ly-5,Lyt-4,MGD-MRK-11992,MGD-MRK-12076,MGD-MRK-13679,MGD-MRK-1864,MGI:3584395,Ptprc,T-lymphocyte antigen 4,T200,lymphocyte antigen 5,protein tyrosine phosphatase, receptor type, C	protein tyrosine phosphatase, receptor type, C	2006.78	1682.12	2389	1483.51	1325.26	1785.3	4685.88	5311.83	6352.38	3762.87	3666.37	6781.67
Pxn	NM_133915.3	AW108311,AW123232,MGD-MRK-37334,MGI:2141153,MGI:2141158,Pax,Pxn,expressed sequence AW108311,expressed sequence AW123232,paxillin	paxillin	173.78	232.36	141.24	139.45	185.24	153.13	181.24	199.49	206.11	131.93	139.05	164.01
Pycard	NM_023258.4	9130417A21Rik,Asc,MGI:1914074,PYD and CARD domain containing,Pycard,RIKEN cDNA 9130417A21 gene,TMS-1	PYD and CARD domain containing	632.03	384.62	870.37	737.63	441.51	565.47	2007.57	1608.59	1676.76	2028.35	1799.13	2846.74
Rab31	NM_133685.2	1700093E07Rik,AI415285,MGI:2146845,RAB31, member RAS oncogene family,RIKEN cDNA 1700093E07 gene,Rab31,expressed sequence AI415285	RAB31, member RAS oncogene family	1104.56	1078.38	1255.46	966.99	967.22	826.91	847.33	790.05	875.52	869.51	715.11	866.91
Rab5c	NM_024456.5	AI326010,MGD-MRK-32347,MGI:2144132,RAB5C, member RAS oncogene family,Rab5c,expressed sequence AI326010	RAB5C, member RAS oncogene family	1543.77	1372.97	1553.63	1319.29	1367.72	1160.82	1834.08	1692.5	1766.82	1598.09	1577.79	1664.83
Rab7	NM_009005.2	MGD-MRK-32107,RAB7, member RAS oncogene family,Rab7	RAB7, member RAS oncogene family	7792.63	9409.55	7313.06	6436.82	7635.23	6589.16	7952.83	8424.51	7665.19	6708.69	6541	7436.41
Rac2	NM_009008.3	AI323801,AI452260,MGD-MRK-13749,MGI:2145980,MGI:2146018,Rac family small GTPase 2,Rac2,expressed sequence AI323801,expressed sequence AI452260	Rac family small GTPase 2	1131.94	1066.47	1046.62	958.73	864.71	970.34	3505.5	3766.57	3527.14	2305.69	2500.05	3539.23
Rack1	NM_008143.3	GB-like,Gnb2-rs1,Gnb2l1,MGD-MRK-18672,Rack1,guanine nucleotide binding protein (G protein), beta polypeptide 2 like 1,guanine nucleotide binding protein, beta 2, related sequence 1,guanine nucleotide binding protein, beta-2, related sequence 1,p205,receptor for activated C kinase 1	receptor for activated C kinase 1	8916.23	5604.42	11429.53	9157.97	7067.79	6176.08	8838.89	8649.34	7426.58	8171.86	6960.99	6906.63
Raf1	NM_029780.3	6430402F14Rik,AA990557,BB129353,Craf1,Craf1 transforming gene,MGD-MRK-13751,MGD-MRK-13752,MGI:1277195,MGI:1924126,MGI:2141729,MGI:2146790,RIKEN cDNA 6430402F14 gene,Raf-1,Raf1,c-Raf,expressed sequence AA990557,expressed sequence BB129353,murine sarcoma 3611 oncogene 1,sarcoma 3611 oncogene,v-Raf,v-raf-leukemia viral oncogene 1	v-raf-leukemia viral oncogene 1	1268.82	1274.33	1443.78	1113.78	1212.5	1154.84	1257.83	1284.02	1268.25	1154.35	1154.96	1233.98
Rasgrp1	NM_011246.2	RAS guanyl releasing protein 1,Rasgrp1	RAS guanyl releasing protein 1	176.16	165.5	176.25	153.21	150.1	169.57	419.79	470.23	677.76	268.35	323.5	442.57
Rasgrp4	NR_045676.1	RAS guanyl releasing protein 4,Rasgrp4	RAS guanyl releasing protein 4	142.83	101.95	155.73	134.86	107.63	115.04	162.65	144.08	172.69	179.9	133.37	252.52
Rb1cc1	NM_009826.4	2900055E04Rik,5930404L04Rik,Cc1,Fip200,LaXp180,MGI:1920276,MGI:1924359,RB1-inducible coiled-coil 1,RIKEN cDNA 2900055E04 gene,RIKEN cDNA 5930404L04 gene,Rb1cc1,coiled coil forming protein 1,mKIAA0203	RB1-inducible coiled-coil 1	1164.07	1346.49	1273.57	971.58	1093.89	1036.82	954.22	1011.7	824.45	725.59	686.73	661.25
Rbck1	NM_001083921.1	AL033326,HOIL-1,HOIL-1L,MGI:2139139,RanBP-type and C3HC4-type zinc finger containing 1,Rbck1,Ubce7ip3,expressed sequence AL033326	RanBP-type and C3HC4-type zinc finger containing 1	372.55	376.67	369.4	315.6	333.14	338.38	391.91	413.23	393.66	307.33	357.56	343.64
Rbpj	NM_001080928.1	AI843960,CBF1,Igk recombining segment binding protein,Igkjrb,Igkrsbp,MGD-MRK-11327,MGI:2140979,RBP-J kappa,RBPjk,Rbpj,Rbpsuh,expressed sequence AI843960,recombination signal binding protein for immunoglobulin kappa J region,recombining binding protein suppressor of hairless (Drosophila)	recombination signal binding protein for immunoglobulin kappa J region	755.81	847.35	748.45	622.03	735.11	729.81	621.17	755.21	592.34	716.59	822.95	895.55
Rel	NM_009044.2	MGD-MRK-13832,Rel,c-Rel,reticuloendotheliosis oncogene	reticuloendotheliosis oncogene	228.53	226.4	327.14	164.22	155.22	281.61	257.14	251.74	252.54	250.36	184.45	239.51
Rela	NM_009045.4	MGD-MRK-24172,Rela,p65,p65 NF kappaB,v-rel reticuloendotheliosis viral oncogene homolog A (avian)	v-rel reticuloendotheliosis viral oncogene homolog A (avian)	279.71	368.07	261.96	225.69	303.12	250.24	291.22	281.82	293.39	199.39	238.37	272.05
Relb	NM_009046.2	MGD-MRK-24171,MGI:4838325,Relb,avian reticuloendotheliosis viral (v-rel) oncogene related B,shep,spontaneous hepatitis	avian reticuloendotheliosis viral (v-rel) oncogene related B	154.73	145.64	143.65	114.68	101.04	119.52	209.12	178.91	247.89	181.4	207.16	196.55
Rgma	NM_177740.5	BC059072,MGC:38550,MGC:69915,RGM domain family, member A,Rgma,cDNA BC059072,repulsive guidance molecule family member A	repulsive guidance molecule family member A	101.17	133.72	76.05	100	96.65	93.37	86.75	87.08	64.06	47.97	53.92	39.05
Rhog	NM_019566.3	2810426G09Rik,Arhg,MGI:1920001,RIKEN cDNA 2810426G09 gene,RhoG,Rhog,Sid10750,ras homolog family member G,ras homolog gene family, member G	ras homolog family member G	785.57	920.17	756.9	568.82	663.36	546.05	1075.04	1063.95	1183.76	821.53	919.43	1014
Ripk1	NM_009068.3	MGD-MRK-37251,Rinp,Rip1,Ripk1,receptor (TNFRSF)-interacting serine-threonine kinase 1,receptor interacting protein	receptor (TNFRSF)-interacting serine-threonine kinase 1	303.52	349.53	333.18	217.44	278.96	272.65	422.89	468.64	507.86	358.3	394.45	441.26
Ripk2	NM_138952.3	2210420D18Rik,CARD3,CARDIAK,CCK,D4Bwg0615e,DNA segment, Chr 4, Brigham & Women's Genetics 0615 expressed,MGD-MRK-34205,MGI:106511,MGI:1917420,RICK,RIKEN cDNA 2210420D18 gene,RIP2,Ripk2,receptor (TNFRSF)-interacting serine-threonine kinase 2	receptor (TNFRSF)-interacting serine-threonine kinase 2	244	224.42	280.06	177.98	201.35	252.48	289.67	299.24	364.88	311.82	334.85	373.58
Ripk3	NM_019955.1	2610528K09Rik,AW107945,MGI:1923812,MGI:2145796,RIKEN cDNA 2610528K09 gene,Rip3,Ripk3,expressed sequence AW107945,receptor-interacting serine-threonine kinase 3	receptor-interacting serine-threonine kinase 3	73.8	84.07	97.78	70.64	75.42	64.24	317.56	316.65	431.72	238.36	238.37	346.24
Rnasel	NM_011882.2	2-5A-dependent RNAase,E230029I04Rik,MGI:2445191,RIKEN cDNA E230029I04 gene,Rnasel,ribonuclease L (2', 5'-oligoisoadenylate synthetase-dependent)	ribonuclease L (2', 5'-oligoisoadenylate synthetase-dependent)	274.95	197.27	207.63	209.18	184.51	196.46	306.71	321.4	203.33	229.37	238.37	246.01
Rnf114	NM_030743.5	1110008J21Rik,AI225886,AW549494,MGI:1920985,MGI:2138866,MGI:2139384,RIKEN cDNA 1110008J21 gene,Rnf114,Zfp313,Znf228,expressed sequence AI225886,expressed sequence AW549494,ring finger protein 114,zinc finger protein 313	ring finger protein 114	2854.24	2549.33	3695.16	2331.24	2462.34	1981.01	4069.36	3985.06	3477	3689.41	3305.97	3479.35
Rnf135	NM_028019.4	0610037N03Rik,2410006N06Rik,MGC13061,MGI:1915638,RIKEN cDNA 0610037N03 gene,RIKEN cDNA 2410006N06 gene,Rnf135,U 2-3-0,ring finger protein 135	ring finger protein 135	178.54	160.86	170.21	107.34	152.29	150.14	165.75	167.83	172.69	155.91	184.45	193.95
Rnf31	NM_194346.2	AL033293,BC031509,HOIP,MGI:2145719,MGI:2448574,Paul,Rnf31,cDNA sequence BC031509,expressed sequence AL033293,ring finger protein 31	ring finger protein 31	103.55	154.91	117.1	111.01	129.6	122.51	218.42	216.91	201.47	136.42	170.26	188.74
Rps6ka1	NM_009097.4	MGD-MRK-25992,Rps6ka1,Rsk1,ribosomal protein S6 kinase polypeptide 1	ribosomal protein S6 kinase polypeptide 1	480.86	560.71	445.45	376.15	520.58	426.53	695.52	834.38	648.05	470.73	473.9	577.94
Rps6ka3	NM_148945.1	MGD-MRK-25991,Rps6ka3,Rsk2,ribosomal protein S6 kinase polypeptide 3	ribosomal protein S6 kinase polypeptide 3	1578.28	1958.83	1642.96	1171.58	1406.53	1298.26	1290.36	1431.27	1448.36	1241.3	1024.43	1391.48
Rps6kb1	NM_001114334.1	2610318I15Rik,AA959758,AI256796,AI314060,MGI:1919758,MGI:2144050,MGI:2144103,MGI:2144107,RIKEN cDNA 2610318I15 gene,Rps6kb1,S6K1,expressed sequence AA959758,expressed sequence AI256796,expressed sequence AI314060,p70/85s6k,p70S6K1,p70s6k,ribosomal protein S6 kinase, polypeptide 1	ribosomal protein S6 kinase, polypeptide 1	415.4	462.73	499.77	374.32	443.7	422.79	529.78	530.39	471.65	395.78	428.5	410.02
Rsad2	NM_021384.4	2510004L01Rik,MGI:1919695,RIKEN cDNA 2510004L01 gene,Rsad2,Vig1,cig5,radical S-adenosyl methionine domain containing 2,viperin	radical S-adenosyl methionine domain containing 2	94.03	59.58	229.36	66.97	54.18	60.51	346.99	413.23	445.65	460.24	232.7	553.21
Runx3	NM_019732.2	AML2,Cbfa3,MGD-MRK-19575,Runx3,Rx3,core binding factor alpha 3,runt related transcription factor 3	runt related transcription factor 3	27.38	19.86	28.97	11.93	17.57	20.17	32.53	49.08	44.57	19.49	39.73	33.84
Samhd1	NM_018851.3	E330031J07Rik,MGI:2442130,RIKEN cDNA E330031J07 gene,SAM domain and HD domain, 1,Samhd1	SAM domain and HD domain, 1	2762.59	2896.21	3567.2	2385.37	2445.5	2314.91	9791.56	10506.5	10768.04	7638.17	6753.83	11075.86
Scarb2	NM_007644.3	9330185J12Rik,CD36 antigen (collagen type I receptor, thrombospondin receptor)-like 2,Cd36l2,LGP85,LIMP II,LIMP-2,MGI:2445131,RIKEN cDNA 9330185J12 gene,Scarb2,scavenger receptor class B, member 2	scavenger receptor class B, member 2	2367.43	2702.91	2335.88	1801.87	2162.88	2057.2	1611.01	2184.9	1923.73	1758.5	1668.59	1824.93
Sele	NM_011345.2	CD62E,E-selectin,Elam,MGD-MRK-14357,MGD-MRK-9356,Sele,endothelial adhesion molecule,selectin, endothelial cell	selectin, endothelial cell	14.28	21.85	31.39	16.51	11.36	22.41	48.02	44.33	40.85	40.48	34.05	29.94
Selenos	NM_001348246.1	1500011E07Rik,C78786,H-4,H-47,H4,H47,MGD-MRK-10460,MGD-MRK-10468,MGD-MRK-10590,MGI:1916234,MGI:2142327,RIKEN cDNA 1500011E07 gene,Selenos,Seps1,VCP-interacting membrane protein,Vimp,expressed sequence C78786,histocompatibility 4,histocompatibility 47,selenoprotein S	selenoprotein S	1265.25	1107.51	1477.58	1188.1	1099.74	1028.6	952.67	918.29	851.38	1091.38	919.43	847.38
Sell	NM_001164059.1	AI528707,CD62L,L-selectin,LECAM-1,Lnhr,Ly-22,Ly-m22,Lyam-1,Lyam1,MGD-MRK-11841,MGD-MRK-11961,MGD-MRK-12014,MGD-MRK-12052,MGD-MRK-12053,MGD-MRK-14358,MGI:2138287,Sell,expressed sequence AI528707,lymph node homing receptor,lymphocyte adhesion molecule 1,lymphocyte antigen 22,lymphocyte antigen m22,selectin, lymphocyte	selectin, lymphocyte	1692.55	1114.79	1828.87	1203.69	967.95	1455.13	3505.5	3005.02	3498.36	2798.91	1688.46	3521
Sem1	NM_009169.1	DSS1,MGD-MRK-36045,MGD-MRK-38283,SEM1, 26S proteasome complex subunit,Sem1,Shfdg1,Shfg,Shfm1,split hand/foot deleted gene 1,split hand/foot gene,split hand/foot malformation (ectrodactyly) type 1	SEM1, 26S proteasome complex subunit	4639.63	3372.19	5422.63	4245.03	3935.5	3986.67	3795.18	3712.74	3613.48	4974.18	4219.73	4787.52
Serpina1a	NM_009243.3	Aat-2,Aat2,MGD-MRK-1012,MGD-MRK-1013,MGI:87857,PI1,Serpina1a,Spi1-1,alpha-1-antitrypsin 2,serine (or cysteine) peptidase inhibitor, clade A, member 1A,serine protease inhibitor 1-1	serine (or cysteine) peptidase inhibitor, clade A, member 1A	16.66	12.18	30.18	17.43	20.5	17.18	23.24	140.91	51.06	8.99	39.73	23.43
Sh2d1a	NM_011364.4	Duncan disease homolog,SAP,SH2 domain containing 1A,Sh2d1a	SH2 domain containing 1A	86.89	52.3	126.75	89.91	42.47	56.77	271.08	215.32	227.47	268.35	238.37	360.56
Sigirr	NM_023059.3	AI256711,MGI:2141892,Sigirr,Tir8,expressed sequence AI256711,single immunoglobulin and toll-interleukin 1 receptor (TIR) domain	single immunoglobulin and toll-interleukin 1 receptor (TIR) domain	186.87	192.64	194.36	183.49	215.99	233.06	258.69	256.49	223.75	221.87	161.75	183.53
Sirpa	NM_001291020.1	AI835480,Bit,CD172a,MGD-MRK-36527,MGD-MRK-37607,MGI:107947,MGI:2139057,P84,Ptpns1,SHPS-1,SIRP,Sirpa,brain immunological-like with tyrosine-based motifs,expressed sequence AI835480,protein tyrosine phosphatase, non-receptor type substrate 1,signal-regulatory protein alpha	signal-regulatory protein alpha	1058.14	1248.52	1041.79	952.31	921.09	979.3	1738.04	1800.16	2328.53	1524.64	1640.22	2451.03
Slc11a1	NM_013612.2	BCG resistance,Bcg,Ity,Ity1,Leishmaniasis resistance,Lsh,MGD-MRK-11510,MGD-MRK-11511,MGD-MRK-11891,MGD-MRK-1520,MGD-MRK-16714,MGD-MRK-24163,MGI:103283,Nramp,Nramp1,Slc11a1,host resistance locus Bcg/Ity/Lsh,immunity to S. typhimurium,ity,natural resistance-associated macrophage protein,natural resistance-associated macrophage protein 1,solute carrier family 11 (proton-coupled divalent metal ion tr…	solute carrier family 11 (proton-coupled divalent metal ion transporters), member 1	48.8	62.89	91.75	73.4	61.5	60.51	404.3	460.73	638.77	446.75	513.63	834.37
Slc2a3	NM_011401.4	AA408729,AL023014,AL024341,AU040424,C78366,EST AA408729,EST C78366,Glut-3,Glut3,MGD-MRK-10157,MGD-MRK-10161,MGI:1353648,MGI:1889340,MGI:2141536,MGI:2141541,MGI:2141583,Slc2a3,expressed sequence AL023014,expressed sequence AL024341,expressed sequence AU040424,glucose transporter 3, brain,solute carrier family 2 (facilitated glucose transporter), member 3	solute carrier family 2 (facilitated glucose transporter), member 3	80.94	100.62	97.78	78.9	90.06	75.45	329.95	384.73	214.47	187.39	164.59	240.81
Smad3	NM_016769.4	AU022421,MGI:2143216,Madh3,SMAD family member 3,Smad 3,Smad3,expressed sequence AU022421	SMAD family member 3	91.65	159.54	114.68	83.49	97.38	70.22	75.9	120.33	82.63	74.96	45.4	62.48
Smad4	NM_008540.2	AW743858,D18Wsu70e,DNA segment, Chr 18, Wayne State University 70, expressed,DPC4,Dpc4,MGD-MRK-33955,MGI:106263,MGI:2147379,Madh4,SMAD family member 4,Smad 4,Smad4,expressed sequence AW743858	SMAD family member 4	1605.66	1913.82	1557.26	1347.73	1577.86	1547.76	1347.68	1372.68	1205.11	1127.36	1038.61	1042.63
Smad5	NM_001164041.1	1110051M15Rik,AI451355,MGI:1923577,MGI:2145246,Madh5,MusMLP,RIKEN cDNA 1110051M15 gene,SMAD family member 5,Smad 5,Smad5,expressed sequence AI451355	SMAD family member 5	641.55	781.81	817.26	612.86	753.42	696.19	407.4	562.06	530.14	472.23	405.8	390.5
Socs1	NM_009896.2	Cish1,Cish7,JAB,JAK-binding protein,JAK2-binding protein,MGI:1276585,SOCS-1,SSI-1,STAT-induced STAT inhibitor 1,Socs1,cytokine inducible SH2-containing protein 1,suppressor of cytokine signaling 1	suppressor of cytokine signaling 1	59.51	74.14	67.6	33.03	25.63	26.89	49.57	44.33	51.06	59.97	70.94	87.21
Socs3	NM_007707.2	CIS3,Cish3,E2a-Pbx1 target gene in fibroblasts 10,EF-10,SOCS-3,SSI-3,STAT-induced STAT inhibitor 3,Socs3,cytokine inducible SH2-containing protein 3,cytokine-inducible SH2 protein 3,suppressor of cytokine signaling 3	suppressor of cytokine signaling 3	189.25	191.32	170.21	170.65	166.21	117.28	458.52	527.22	502.29	314.82	417.15	463.39
Sod1	NM_011434.1	B430204E11Rik,Cu(2+)-Zn2+ superoxide dismutase,Cu/Zn-SOD,CuZnSOD,Ipo-1,Ipo1,MGD-MRK-11443,MGD-MRK-11444,MGD-MRK-14483,MGD-MRK-14485,MGI:2441859,RIKEN cDNA B430204E11 gene,SODC,Sod-1,Sod1,indophenol oxidase,superoxide dismutase 1, soluble	superoxide dismutase 1, soluble	27474.75	23325.95	28968.57	26469.3	27273.18	24100.76	25757.63	25843.52	18334.81	19662.85	17151.33	15655.12
Sod2	NM_013671.3	MGC:6144,MGD-MRK-14484,MGD-MRK-14486,MnSOD,Sod-2,Sod2,manganese SOD,manganese superoxide dismutase,superoxide dismutase 2, mitochondrial	superoxide dismutase 2, mitochondrial	3423.18	3570.12	3259.37	3346.85	3618.46	3596.74	4283.13	3752.32	6126.77	4531.93	4582.96	7073.25
Sort1	NM_001271599.1	2900053A11Rik,AI852375,MGI:1920246,MGI:2139828,Ntr3,Ntsr3,RIKEN cDNA 2900053A11 gene,Sort1,expressed sequence AI852375,neurotensin receptor 3,sortilin,sortilin 1	sortilin 1	3407.71	4616.73	3065.02	2774.36	3638.96	3455.56	1713.25	2365.39	2374.95	1878.43	1679.95	1504.72
Sp1	NM_013672.2	1110003E12Rik,AA450830,AI845540,MGD-MRK-14512,MGI:1915735,MGI:2146073,MGI:3034478,RIKEN cDNA 1110003E12 gene,Sp1,Sp1-1,expressed sequence AA450830,expressed sequence AI845540,trans-acting transcription factor 1	trans-acting transcription factor 1	834.37	984.38	873.99	592.67	766.6	817.95	611.88	688.72	692.62	605.66	527.82	671.66
Sp100	NM_013673.3	A430075G10Rik,MGD-MRK-39560,MGI:2443000,RIKEN cDNA A430075G10 gene,Sp100,nuclear antigen Sp100	nuclear antigen Sp100	1459.26	1408.72	2070.3	1334.89	1149.53	1270.62	2449.05	2580.71	2524.43	2308.69	2091.42	2469.26
Spi1	NM_011355.1	Dis-1,MGD-MRK-14369,MGD-MRK-14370,MGD-MRK-14764,MGD-MRK-15047,PU.1,SFFV proviral integration 1,Sfpi-1,Sfpi1,Spi-1,Spi1,Tcfpu1,Tfpu.1,spleen focus forming virus (SFFV) proviral integration oncogene,transcription factor PU.1	spleen focus forming virus (SFFV) proviral integration oncogene	956.97	738.78	1196.31	761.48	674.34	773.88	1784.51	1451.85	2052.78	1842.45	1404.68	2596.82
Spib	NM_019866.1	Spi-B,Spi-B transcription factor (Spi-1/PU.1 related),Spib	Spi-B transcription factor (Spi-1/PU.1 related)	98.79	73.48	70.02	62.39	54.18	62.75	80.55	83.91	66.85	38.98	39.73	95.02
Ssr1	NM_025965.3	2510001K09Rik,AI159733,AI452176,MGD-MRK-32122,MGI:1914350,MGI:2145188,MGI:2145248,RIKEN cDNA 2510001K09 gene,SSR,Ssr1,TRAPalpha,expressed sequence AI159733,expressed sequence AI452176,signal sequence receptor, alpha	signal sequence receptor, alpha	2753.07	3143.14	2491.61	2210.13	2512.13	2363.46	2146.99	2428.72	2476.15	2281.71	2343.98	2133.43
Stat1	NM_009283.3	2010005J02Rik,AA408197,MGD-MRK-23925,MGI:1923977,MGI:2138078,RIKEN cDNA 2010005J02 gene,Stat1,expressed sequence AA408197,signal transducer and activator of transcription 1	signal transducer and activator of transcription 1	1035.53	954.59	2035.3	789.01	861.05	964.36	5949.91	5837.47	6497.22	7110.47	7520.02	8896.88
Stat2	NM_019963.1	1600010G07Rik,AW496480,MGD-MRK-23901,MGI:1919271,MGI:2143845,RIKEN cDNA 1600010G07 gene,Stat2,expressed sequence AW496480,signal transducer and activator of transcription 2	signal transducer and activator of transcription 2	261.86	389.25	473.21	269.73	281.16	286.1	726.51	780.55	838.38	731.58	777.54	743.25
Stat3	NM_213659.2	1110034C02Rik,AW109958,Aprf,MGD-MRK-23900,MGI:1915983,MGI:2144497,RIKEN cDNA 1110034C02 gene,Stat3,expressed sequence AW109958,signal transducer and activator of transcription 3	signal transducer and activator of transcription 3	2099.62	2926	2034.09	1627.55	2079.41	2093.8	2775.9	3484.75	3119.56	2199.25	2766.8	2828.52
Stat4	NM_011487.4	MGD-MRK-23924,Stat4,signal transducer and activator of transcription 4	signal transducer and activator of transcription 4	34.52	26.48	20.52	30.28	21.97	29.88	82.1	88.66	70.56	58.47	62.43	62.48
Stat5a	NM_011488.2	AA959963,MGD-MRK-23874,MGI:2144052,STAT5,Stat5a,expressed sequence AA959963,signal transducer and activator of transcription 5A	signal transducer and activator of transcription 5A	247.57	269.43	243.85	228.44	223.32	269.66	300.52	265.99	250.68	251.86	238.37	282.46
Stat5b	NM_001113563.1	MGD-MRK-23873,Stat5b,signal transducer and activator of transcription 5B	signal transducer and activator of transcription 5B	426.11	582.55	439.41	344.96	488.37	375.73	546.82	531.97	420.58	346.3	383.1	338.43
Stat6	NM_009284.2	MGD-MRK-23872,Stat6,signal transducer and activator of transcription 6	signal transducer and activator of transcription 6	161.88	174.77	120.72	114.68	157.42	137.45	100.69	164.66	151.34	80.95	93.65	119.75
Sting1	NM_028261.1	2610307O08Rik,ERIS,MPYS,RIKEN cDNA 2610307O08 gene,Sting,Sting1,Tmem173,stimulator of interferon response cGAMP interactor 1,transmembrane protein 173	stimulator of interferon response cGAMP interactor 1	367.79	366.74	445.45	333.95	308.25	395.9	566.95	702.97	830.02	836.53	996.05	1153.27
Strap	NM_011499.3	AW557906,C78091,C79202,EST C78091,MGI:1353565,MGI:2141711,MGI:2141747,Strap,Unrip,expressed sequence AW557906,expressed sequence C79202,serine/threonine kinase receptor associated protein	serine/threonine kinase receptor associated protein	1424.74	1390.18	1583.81	1131.21	1324.52	1176.5	1316.69	1355.27	1278.46	1337.24	1245.77	1355.03
Stt3b	NM_024222.2	1300006C19Rik,RIKEN cDNA 1300006C19 gene,STT3, subunit of the oligosaccharyltransferase complex, homolog B (S. cerevisiae),Simp,Stt3b	STT3, subunit of the oligosaccharyltransferase complex, homolog B (S. cerevisiae)	2268.63	3084.22	2205.51	1696.36	2424.27	2390.36	2650.43	3861.57	2621.91	2487.09	2156.69	2879.28
Sugt1	NM_026474.5	2410174K12Rik,RIKEN cDNA 2410174K12 gene,SGT1,SGT1, suppressor of G2 allele of SKP1 (S. cerevisiae),Sugt1	SGT1, suppressor of G2 allele of SKP1 (S. cerevisiae)	3888.58	3161.01	4576.4	3540.43	3514.49	3821.58	3561.27	3385.01	3023	4905.22	4040.95	4026.05
Syk	NM_001198977.1	MGD-MRK-16292,Syk,Sykb,spleen tyrosine kinase	spleen tyrosine kinase	422.54	436.91	333.18	312.85	276.03	288.34	828.74	1136.78	1133.62	386.78	445.53	645.63
Tab1	NM_025609.2	2310012M03Rik,MGI:5314038,Map3k7ip1,Mutant line 449,RIKEN cDNA 2310012M03 gene,TGF-beta activated kinase 1/MAP3K7 binding protein 1,Tab1,Tak1-binding protein 1,b2b449Clo,mitogen-activated protein kinase kinase kinase 7 interacting protein 1	TGF-beta activated kinase 1/MAP3K7 binding protein 1	348.75	354.17	293.34	355.97	304.59	237.54	237	265.99	192.19	203.88	184.45	218.68
Tab2	NM_138667.2	1110030N06Rik,A530078N03Rik,MGI:2442803,Map3k7ip2,RIKEN cDNA 1110030N06 gene,RIKEN cDNA A530078N03 gene,TGF-beta activated kinase 1/MAP3K7 binding protein 2,Tab2,Tak1 binding protein 2,mKIAA0733,mitogen-activated protein kinase kinase kinase 7 interacting protein 2	TGF-beta activated kinase 1/MAP3K7 binding protein 2	904.6	1241.9	952.46	758.73	942.32	809.73	1121.51	1168.44	981.36	785.55	831.46	887.74
Tank	NM_011529.2	C86182,E430026L09Rik,I-TRAF,MGD-MRK-36251,MGI:2139525,MGI:2443907,RIKEN cDNA E430026L09 gene,TRAF family member-associated Nf-kappa B activator,Tank,expressed sequence C86182	TRAF family member-associated Nf-kappa B activator	1278.34	1033.37	1307.37	948.64	974.54	860.53	1387.95	1171.61	1598.77	1371.72	1194.69	1594.54
Tap1	NM_001161730.1	ATP-binding cassette, sub-family B (MDR/TAP), member 2,Abcb2,Ham-1,Ham1,MGD-MRK-10612,MGD-MRK-10614,MGD-MRK-14712,MGD-MRK-14714,MTP1,PSF-1,RING4,TAP,Tap-1,Tap1,histocompatibility antigen modifier 1,transporter 1, ABC (ATP binding cassette),transporter 1, ATP-binding cassette, sub-family B (MDR/TAP)	transporter 1, ATP-binding cassette, sub-family B (MDR/TAP)	536.81	544.16	1155.27	502.76	475.19	602.07	4738.55	4702.28	4476.93	3921.78	3967.17	4974.96
Tap2	NM_011530.2	AI462429,ATP-binding cassette, sub-family B (MDR/TAP), member 3,Abcb3,HAM2,Ham-2,Ham2,MGD-MRK-10613,MGD-MRK-10615,MGD-MRK-14713,MGD-MRK-14715,MGI:2146874,MGI:3584394,MTP2,PSF2,Tap-2,Tap2,expressed sequence AI462429,histocompatibility antigen modifier 2,transporter 2, ABC (ATP binding cassette),transporter 2, ATP-binding cassette, sub-family B (MDR/TAP)	transporter 2, ATP-binding cassette, sub-family B (MDR/TAP)	317.8	305.18	381.47	212.85	276.03	268.17	811.7	1068.7	882.95	909.98	959.16	1084.29
Tbk1	NM_019786.4	1200008B05Rik,AI462036,AW048562,MGI:1914699,MGI:2143617,MGI:2143800,RIKEN cDNA 1200008B05 gene,TANK-binding kinase 1,Tbk1,expressed sequence AI462036,expressed sequence AW048562	TANK-binding kinase 1	697.49	674.57	706.2	589.92	620.89	640.17	824.1	894.54	948.86	788.55	644.17	855.19
Tbx21	NM_019507.2	T-bet,T-box 21,TBT1,Tbet,Tblym,Tbx21	T-box 21	17.85	21.85	25.35	11.9	21.97	23.16	88.3	90.25	102.13	70.46	73.78	67.69
Tbxas1	NM_011539.3	CYP5,CYP5A1,MGD-MRK-14734,TXAS,TXS,Tbxas1,thromboxane A synthase 1, platelet	thromboxane A synthase 1, platelet	304.71	343.57	359.74	323.86	295.07	253.98	752.84	607.97	720.47	734.58	851.32	937.2
Tcf7	XM_006532802.2	AI465550,MGD-MRK-14759,MGI:2144188,T cell factor-1,T-cell factor 1,TCF-1,Tcf1,Tcf7,expressed sequence AI465550,transcription factor 7, T cell specific	transcription factor 7, T cell specific	466.58	540.19	348.87	386.25	438.58	395.16	500.34	516.14	325.88	338.81	388.77	341.04
Tcirg1	NM_001136091.1	ATP6a3,ATPase, H+ transporting, lysosomal I,Atp6i,MGD-MRK-12970,MGI:97398,OC-116,T cell, immune regulator 1, ATPase, H+ transporting, lysosomal V0 protein A3,TIRC7,Tcirg1,V-ATPase a3,oc,osteosclerotic	T cell, immune regulator 1, ATPase, H+ transporting, lysosomal V0 protein A3	148.78	201.91	184.7	144.96	157.42	181.52	292.77	216.91	310.1	250.36	266.75	309.8
Tcl1	NM_009337.3	T cell lymphoma breakpoint 1,Tcl1	T cell lymphoma breakpoint 1	8.35	12.18	9.64	11.9	11.36	11.65	5	14.25	10.72	10.49	8.51	8.55
Tcn2	NM_001130458.1	AW208754,MGD-MRK-14807,MGD-MRK-14808,MGI:2144509,Tcn-2,Tcn2,expressed sequence AW208754,transcobalamin 2	transcobalamin 2	3507.69	4666.38	3004.66	2554.18	3549.64	2780.28	5427.88	5987.88	3304.31	2460.1	2474.51	2729.59
Tgfb1	NM_011577.1	MGD-MRK-15063,MGD-MRK-15064,MGD-MRK-15067,TGF-beta 1,TGF-beta1,TGFbeta1,Tgfb,Tgfb-1,Tgfb1,transforming growth factor, beta 1	transforming growth factor, beta 1	1890.13	2328.23	1958.04	1562.41	1794.59	2046.74	2878.14	2984.44	3114.91	2400.14	2326.95	3071.93
Tgfb2	NM_009367.1	BB105277,MGD-MRK-15065,MGD-MRK-15068,MGI:2138633,Tgf-beta2,Tgfb-2,Tgfb2,expressed sequence BB105277,transforming growth factor, beta 2	transforming growth factor, beta 2	452.3	602.41	513.05	604.6	470.8	587.88	281.93	343.57	298.96	257.85	309.31	222.58
Tgfb3	NM_009368.3	MGD-MRK-15066,MGD-MRK-15069,Tgfb-3,Tgfb3,transforming growth factor, beta 3	transforming growth factor, beta 3	612.98	753.35	901.76	601.85	489.83	585.64	351.63	402.15	331.45	406.27	547.68	287.67
Tgfbr2	NM_009371.2	1110020H15Rik,AU042018,MGD-MRK-15071,MGI:1923554,MGI:2143233,RIKEN cDNA 1110020H15 gene,TBR-II,TbetaR-II,TbetaRII,Tgfbr2,expressed sequence AU042018,transforming growth factor, beta receptor II	transforming growth factor, beta receptor II	2485.26	3368.21	2486.78	2052.33	2399.37	2394.84	1925.47	2230.81	1984.07	1679.05	1833.18	1641.4
Thbs1	NM_011580.3	MGD-MRK-15083,MGD-MRK-15086,TSP-1,TSP1,Thbs-1,Thbs1,tbsp1,thrombospondin 1	thrombospondin 1	965.3	1434.54	1354.45	718.36	1424.1	1635.9	1254.73	1613.34	1222.75	1481.16	1526.71	1256.11
Thop1	NM_022653.4	AI131655,AI327041,EP24.15,MGI:2143529,MGI:2143586,Thop1,expressed sequence AI131655,expressed sequence AI327041,thimet oligopeptidase 1	thimet oligopeptidase 1	221.39	230.37	216.08	218.35	215.26	197.95	175.04	188.41	157.83	184.4	209.99	173.12
Ticam1	NM_174989.4	AW046014,AW547018,MGI:2147076,TICAM-1,Ticam1,Trif,expressed sequence AW046014,expressed sequence AW547018,toll-like receptor adaptor molecule 1	toll-like receptor adaptor molecule 1	129.74	153.58	123.13	102.75	113.49	113.54	156.45	153.58	159.69	131.93	161.75	122.36
Tifa	NM_145133.3	T2bp,TRAF-interacting protein with forkhead-associated domain,Tifa,Traf2 binding protein	TRAF-interacting protein with forkhead-associated domain	283.28	235.67	373.02	217.44	237.23	269.66	799.31	660.22	752.96	724.09	678.22	1055.65
Tigit	NM_001146325.1	ENSMUSG00000071552,T cell immunoreceptor with Ig and ITIM domains,Tigit,V-set and transmembrane domain containing 3,Vstm3,predicted gene, ENSMUSG00000071552	T cell immunoreceptor with Ig and ITIM domains	15.47	25.82	32.59	21.1	22.7	26.89	565.4	565.22	681.47	310.32	391.61	670.36
Timp2	NM_011594.3	D11Bwg1104e,DNA segment, Chr 11, Brigham & Women's Genetics 1104 expressed,MGD-MRK-15111,MGD-MRK-15113,MGD-MRK-34056,MGI:106364,TIMP-2,Timp-2,Timp2,tissue inhibitor of metalloproteinase 2	tissue inhibitor of metalloproteinase 2	8105.66	10450.2	7961.32	8481.81	8754.01	8688.94	5983.99	6285.53	5477.79	5615.81	5919.54	4410.04
Tirap	NM_001177845.1	AA407980,C130027E04Rik,MGI:2142915,Mal,MyD88-adapter-like,RIKEN cDNA C130027E04 gene,Tirap,expressed sequence AA407980,toll-interleukin 1 receptor (TIR) domain-containing adaptor protein,wyatt	toll-interleukin 1 receptor (TIR) domain-containing adaptor protein	61.89	82.09	49.49	48.62	57.84	73.2	63.51	57	66.85	55.47	53.92	61.18
Tln1	NM_011602.5	Tln1,talin 1	talin 1	2712.6	3782.62	2306.91	1789.02	2550.2	2617.44	2565.23	3348.59	3397.16	2580.04	2826.39	3259.37
Tlr1	NM_030682.1	Tlr1,toll-like receptor 1	toll-like receptor 1	138.07	76.79	160.55	110.09	65.9	126.99	376.42	356.23	408.51	368.79	354.72	551.91
Tlr2	NM_011905.3	Ly105,Tlr2,toll-like receptor 2	toll-like receptor 2	374.93	276.05	311.45	297.25	236.5	201.69	494.15	322.98	508.78	461.74	448.36	659.94
Tlr3	NM_126166.2	AI957183,MGI:2142652,Tlr3,expressed sequence AI957183,toll-like receptor 3	toll-like receptor 3	205.91	263.47	260.75	173.4	232.1	225.59	275.73	332.48	302.67	257.85	312.15	338.43
Tlr4	NM_021297.3	Lps,MGD-MRK-11879,MGD-MRK-26042,RAS-like, family 2, locus 8,Rasl2-8,Tlr4,lipopolysaccharide response,toll-like receptor 4	toll-like receptor 4	760.58	689.8	913.83	565.15	567.44	713.37	731.15	756.8	825.38	1029.92	791.73	1027.01
Tlr5	NM_016928.2	Tlr5,toll-like receptor 5	toll-like receptor 5	86.89	105.26	78.47	86.24	79.81	87.4	52.67	64.91	55.71	46.47	36.89	42.95
Tlr6	NM_011604.3	Tlr6,toll-like receptor 6	toll-like receptor 6	46.42	48.33	59.15	44.04	38.81	40.34	151.81	106.08	142.05	101.94	136.21	184.84
Tlr7	NM_133211.3	Tlr7,toll-like receptor 7	toll-like receptor 7	115.46	117.83	213.67	102.75	86.4	114.29	167.3	202.66	242.32	163.41	156.08	334.53
Tlr8	NM_133212.2	Tlr8,toll-like receptor 8	toll-like receptor 8	285.66	334.31	339.22	233.03	248.21	273.4	371.77	489.23	445.65	475.23	533.5	643.02
Tlr9	NM_031178.2	Tlr9,toll-like receptor 9	toll-like receptor 9	63.08	80.76	73.64	39.45	40.27	71.71	145.61	169.41	212.61	140.92	147.56	221.28
Tmem140	NM_197986.2	1110007F12Rik,RIKEN cDNA 1110007F12 gene,Tmem140,transmembrane protein 140	transmembrane protein 140	23.81	16.55	28.97	26.61	16.11	12.7	26.33	19	18.57	34.48	36.89	29.94
Tmprss2	NM_015775.2	D16Ertd61e,DNA segment, Chr 16, ERATO Doi 61, expressed,MGI:1098555,Tmprss2,epitheliasin,transmembrane protease, serine 2	transmembrane protease, serine 2	443.97	348.87	475.63	366.06	386.59	321.95	159.55	218.49	167.12	208.38	209.99	162.71
Tnf	NM_013693.2	DIF,MGD-MRK-15151,MGD-MRK-28090,TNF alpha,TNF-alpha,TNFalpha,Tnf,Tnfa,Tnfsf1a,tumor necrosis factor,tumor necrosis factor, alpha,tumor necrosis factor-alpha	tumor necrosis factor	66.65	48.99	67.6	77.07	40.27	41.83	151.81	150.41	337.02	181.4	198.64	315
Tnfrsf10b	NM_020275.4	DR5,KILLER,Killer/Dr5,Ly98,TRAIL-R2,TRAILR2,TRICK2A,TRICK2B,TRICKB,Tnfrsf10b,Trail Receptor,tumor necrosis factor receptor superfamily, member 10b	tumor necrosis factor receptor superfamily, member 10b	167.83	189.33	170.21	134.86	132.53	209.16	137.87	170.99	285.03	250.36	269.59	170.52
Tnfrsf17	NM_011608.1	BCM,BCMA,Tnfrsf13,Tnfrsf13a,Tnfrsf17,tumor necrosis factor receptor superfamily, member 17	tumor necrosis factor receptor superfamily, member 17	15.47	13.9	18.11	24.77	11.36	12.7	9.29	5.88	10.72	23.99	42.57	8.55
Tnfrsf18	NM_009400.3	Gitr,Tnfrsf18,glucocorticoid-induced tumor necrosis factor related gene,tumor necrosis factor receptor superfamily, member 18	tumor necrosis factor receptor superfamily, member 18	140.45	53.62	123.13	97.25	78.34	118.77	314.46	273.9	248.82	305.83	354.72	437.36
Tnfrsf1a	NM_011609.2	CD120a,MGD-MRK-15155,MGD-MRK-15156,MGI:98781,TNF receptor alpha chain,TNF-R-I,TNF-R1,TNF-R55,TNF-alpha-R1,TNF-alphaR1,TNFAR,TNFR60,TNFRI,TNFRp55,TNFalpha-R1,Tnfr-2,Tnfr1,Tnfrsf1a,p55,p55-R,tumor necrosis factor receptor 1,tumor necrosis factor receptor 2,tumor necrosis factor receptor superfamily, member 1a	tumor necrosis factor receptor superfamily, member 1a	1918.7	2501.01	1923.03	1555.07	1998.13	1645.61	2625.64	2737.45	2567.13	2008.86	1980.75	2596.82
Tnfrsf25	NM_033042.3	APO-3,DDR3,DR3,LARD,TR3,TRAMP,Tnfrsf12,Tnfrsf25,WSL-1,WSL-LR,Wsl,tumor necrosis factor receptor superfamily, member 12,tumor necrosis factor receptor superfamily, member 25	tumor necrosis factor receptor superfamily, member 25	46.42	45.02	66.39	33.03	46.13	50.05	65.06	49.08	51.06	65.96	70.94	67.69
Tnfrsf4	NM_011659.2	ACT35,CD134,MGD-MRK-13094,MGD-MRK-25943,Ox-40 T-cell antigen,Ox40,Tnfrsf4,Txgp1,tax-transcriptionally activated glycoprotein 1,tumor necrosis factor receptor superfamily, member 4	tumor necrosis factor receptor superfamily, member 4	25	12.58	42.25	24.77	23.43	30.63	153.36	99.75	124.41	164.91	141.89	180.93
Tnfrsf9	NM_001077509.1	4-1BB,A930040I11Rik,AA408498,AI325004,CD antigen 137,CDw137,Cd137,ILA,Ly63,MGI:1925690,MGI:2140130,MGI:2140239,RIKEN cDNA A930040I11 gene,Tnfrsf9,expressed sequence AA408498,expressed sequence AI325004,lymphocyte antigen 63,tumor necrosis factor receptor superfamily, member 9	tumor necrosis factor receptor superfamily, member 9	71.42	75.47	158.14	94.5	51.99	101.59	238.55	208.99	192.19	236.87	295.13	281.16
Tnfsf10	NM_009425.2	A330042I21Rik,AI448571,APO-2L,MGD-MRK-35883,MGI:2139709,RIKEN cDNA A330042I21 gene,TNF-related apoptosis inducing ligand,Tnfsf10,Trail,expressed sequence AI448571,tumor necrosis factor (ligand) superfamily, member 10	tumor necrosis factor (ligand) superfamily, member 10	2161.51	2298.44	3460.97	1751.41	1888.31	1871.95	4185.54	3359.67	3477	4689.34	3791.23	3487.16
Tnfsf13b	NM_033622.1	BAFF,BLyS,D8Ertd387e,DNA segment, Chr 8, ERATO Doi 387, expressed,MGI:1196237,TALL-1,Tnfsf13b,tumor necrosis factor (ligand) superfamily, member 13b,zTNF4	tumor necrosis factor (ligand) superfamily, member 13b	478.48	458.1	534.78	429.37	430.53	465.37	343.89	354.65	405.73	539.69	635.65	449.07
Tnfsf18	NM_183391.3	GITR ligand,Gitrl,Tnfsf18,tumor necrosis factor (ligand) superfamily, member 18	tumor necrosis factor (ligand) superfamily, member 18	10.71	15.23	16.9	17.43	14.64	14.94	13.94	12.67	20.43	16.49	17.03	11.71
Tnfsf4	NM_009452.2	Ath-1,Ath1,CD134L,MGD-MRK-1447,MGD-MRK-1450,MGD-MRK-18700,MGD-MRK-25942,MGI:88098,OX40L,Ox40 ligand,Ox40l,TXGP1,Tnfsf4,Txgp1l,atherosclerosis 1,gp34,tax-transcriptionally activated glycoprotein 1 ligand,tumor necrosis factor (ligand) superfamily, member 4	tumor necrosis factor (ligand) superfamily, member 4	17.85	13.24	20.52	11.93	18.3	14.94	26.33	20.58	15.78	25.49	28.38	13.02
Tnfsf9	NM_009404.3	4-1BB ligand,4-1BB-L,4-1BBL,AI848817,CD antigen 137 ligand,Cd137l,Ly63l,MGI:2146938,Tnfsf9,expressed sequence AI848817,lymphocyte antigen 63 ligand,tumor necrosis factor (ligand) superfamily, member 9	tumor necrosis factor (ligand) superfamily, member 9	34.52	25.82	47.08	42.2	24.89	33.61	23.24	33.25	39.92	23.99	34.05	35.14
Tollip	NM_023764.3	4930403G24Rik,4931428G15Rik,MGI:1921868,MGI:1922969,RIKEN cDNA 4930403G24 gene,RIKEN cDNA 4931428G15 gene,Toll interacting protein,Tollip,toll interacting protein	toll interacting protein	1697.31	1887.34	1740.75	1386.26	1580.79	1538.79	1214.46	1396.43	1280.32	1173.83	1288.34	1135.05
Tpp1	NM_009906.5	Cln2,Tpp1,ceroid-lipofuscinosis, neuronal 2,tripeptidyl peptidase I	tripeptidyl peptidase I	434.44	603.07	391.12	376.15	431.99	395.9	254.04	364.15	395.52	268.35	326.34	290.27
Tpsab1	NM_031187.4	MGD-MRK-12149,MGD-MRK-12157,MMCP-7,Mcp-7,Mcpt7,Tpsab1,mast cell protease 7,tryptase alpha/beta 1	tryptase alpha/beta 1	21.42	12.18	16.9	11.9	11.36	14.19	15.49	12.67	20.43	5.68	11.35	23.43
Tpsb2	NM_010781.3	AV011504,MGD-MRK-12148,MGD-MRK-12156,MGI:2147011,MMCP-6,Mcp-6,Mcp6,Mcpt6,Tpsb2,expressed sequence AV011504,mast cell protease 6,tryptase beta 2	tryptase beta 2	13.09	12.18	13.28	11.93	11.36	19.42	5	14.25	10.72	22.49	8.51	11.71
Traf2	NM_009422.2	AI325259,MGD-MRK-18656,MGI:2138907,TNF receptor-associated factor 2,Traf2,expressed sequence AI325259	TNF receptor-associated factor 2	753.43	740.77	811.22	609.19	674.34	648.38	834.94	756.8	850.45	730.09	808.76	851.29
Traf3	NM_011632.3	AI528849,CAP-1,CD40bp,CRAF1,LAP1,MGD-MRK-36169,MGD-MRK-37077,MGI:2144858,TNF receptor-associated factor 3,Traf3,expressed sequence AI528849	TNF receptor-associated factor 3	192.82	299.88	208.84	196.33	206.48	241.28	229.26	245.4	301.74	206.88	238.37	277.25
Traf6	NM_009424.2	2310003F17Rik,AI851288,C630032O20Rik,MGD-MRK-37109,MGI:1919554,MGI:2139081,RIKEN cDNA 2310003F17 gene,RIKEN cDNA C630032O20 gene,TNF receptor-associated factor 6,Traf6,expressed sequence AI851288	TNF receptor-associated factor 6	553.47	637.5	484.08	409.18	495.69	451.18	511.19	531.97	572.85	421.26	425.66	455.58
Tram1	NM_028173.5	1810049E02Rik,MGC:1174,RIKEN cDNA 1810049E02 gene,TRAMP,Tram1,translocating chain-associating membrane protein 1	translocating chain-associating membrane protein 1	2501.92	2796.25	2710.11	2069.76	2260.26	2072.89	2074.18	1936.32	1959.93	2110.8	1960.88	2100.89
Trat1	NM_198297.4	C030046M14Rik,RIKEN cDNA C030046M14 gene,T cell receptor associated transmembrane adaptor 1,T-cell receptor interacting molecule,Tcrim,Trat1,Trim	T cell receptor associated transmembrane adaptor 1	33.33	23.17	44.67	23.85	27.82	35.86	21.69	19	10.72	64.46	62.43	45.56
Trim21	NM_009277.2	MGD-MRK-35115,Ro52,Sjogren syndrome antigen A1,Ssa1,Trim21,tripartite motif-containing 21	tripartite motif-containing 21	153.54	178.74	231.78	144.96	180.12	152.39	314.46	341.98	352.81	331.31	297.96	343.64
Trim25	NM_009546.2	AA960166,AL022677,MGD-MRK-19654,MGI:2144055,MGI:2144339,Trim25,Zfp147,estrogen-responsive finger protein,expressed sequence AA960166,expressed sequence AL022677,tripartite motif-containing 25,zinc finger protein 147	tripartite motif-containing 25	1256.91	1607.98	1492.07	970.66	1119.51	1178	1759.72	2305.22	1953.44	1254.79	1262.8	1582.82
Trim26	NM_001025599.3	AI462198,MGI:2146873,Trim26,Zfp173,expressed sequence AI462198,tripartite motif-containing 26,zinc finger protein 173	tripartite motif-containing 26	401.12	432.28	409.23	371.57	382.2	354.07	443.03	410.06	374.16	328.31	411.47	370.97
Trim33	NM_001079830.2	8030451N04Rik,AI413936,Ecto,MGI:2139690,MGI:2444632,RIKEN cDNA 8030451N04 gene,Tif1g,Trim33,ectodermin,expressed sequence AI413936,mKIAA1113,tripartite motif-containing 33	tripartite motif-containing 33	114.26	168.15	119.51	94.5	130.33	116.53	133.22	139.33	121.63	95.95	113.51	80.7
Trim5	XM_992714.3	EG667823,Gm8833,Trim5,predicted gene 8833,predicted gene, EG667823,tripartite motif-containing 5	tripartite motif-containing 5	280.9	219.78	317.49	246.79	161.81	247.25	288.12	318.23	217.25	344.8	323.5	311.1
Trim56	NM_201373.4	A130009K11Rik,Gm452,LOC384309,RIKEN cDNA A130009K11 gene,RNF109,Trim56,gene model 452, (NCBI),tripartite motif-containing 56	tripartite motif-containing 56	661.78	922.15	702.58	533.04	698.51	672.29	557.66	820.13	714.9	598.16	612.95	527.17
Trim6	NM_001013616.2	C430046K18Rik,D7Ertd684e,DNA segment, Chr 7, ERATO Doi 684, expressed,MGI:1289200,MGI:1924853,RIKEN cDNA C430046K18 gene,Trim6,tripartite motif-containing 6	tripartite motif-containing 6	45.23	33.76	41.04	28.44	30.02	23.9	23.24	45.91	16.71	28.48	14.19	22.13
Txk	NM_001122754.1	A130089B16Rik,Btkl,MGD-MRK-23796,MGI:2444219,PTK4,RIKEN cDNA A130089B16 gene,Rlk,TXK tyrosine kinase,Txk	TXK tyrosine kinase	70.23	39.06	86.92	53.21	42.47	62	94.49	101.33	98.41	58.47	59.59	92.42
Txn1	NM_011660.3	AW550880,MGD-MRK-15309,MGI:2140594,Trx1,Txn1,expressed sequence AW550880,thioredoxin 1	thioredoxin 1	18191.92	17793.68	22278.41	17584.73	16278.68	14410.11	23703.59	22721.33	22618.63	23275.79	21867.66	27908.99
Txnip	NM_001009935.2	1200008J08Rik,AA682105,Hyplip1,MGI:1203368,MGI:1921079,MGI:2139605,RIKEN cDNA 1200008J08 gene,THIF,Txnip,VDUP1,expressed sequence AA682105,hyperlipidemia 1,mVDUP1,thioredoxin interacting protein	thioredoxin interacting protein	23389.78	30660.81	16824.39	14257.15	17091.41	19633.78	27531.3	27138.62	18412.8	12741.27	10860.05	12510.3
Tyk2	NM_001205312.1	JTK1,Tyk2,tyrosine kinase 2	tyrosine kinase 2	90.46	117.17	111.06	88.99	100.31	88.89	128.57	174.16	158.76	83.95	119.19	164.01
Tyrobp	NM_011662.2	DAP12,KARAP,TYRO protein tyrosine kinase binding protein,Tyrobp,killer cell activating receptor associated protein	TYRO protein tyrosine kinase binding protein	5962.01	3505.91	8293.29	5448.73	3802.97	4057.63	8434.59	7218.07	9847.03	10362.12	7704.48	13926.51
Uba52	NM_019883.3	D8Ertd21e,DNA segment, Chr 8, ERATO Doi 21, expressed,MGD-MRK-15325,MGI:1098796,Uba52,ubiquitin A-52 residue ribosomal protein fusion product 1	ubiquitin A-52 residue ribosomal protein fusion product 1	31710.88	25219.24	35236.22	28943.66	28072	25638.81	31754.01	29982.15	25336.17	30651.61	29770.79	28604.08
Ube2l6	NM_019949.2	2810489I21Rik,RIG-B,RIKEN cDNA 2810489I21 gene,UBCH8,Ubce8,Ubcm8,Ube2l6,ubiquitin-conjugating enzyme 8,ubiquitin-conjugating enzyme E2L 6	ubiquitin-conjugating enzyme E2L 6	639.17	452.14	1027.31	629.37	545.48	529.61	2098.97	2037.65	1790.03	2589.03	1853.05	2313.06
Ube2n	NM_080560.3	1500026J17Rik,AL022654,BB101821,MGI:2143895,MGI:2144921,UBC13,Ube2n,expressed sequence AL022654,expressed sequence BB101821,ubiquitin-conjugating enzyme E2N	ubiquitin-conjugating enzyme E2N	3247.03	3117.32	3690.33	2975.28	3130.83	2915.49	3459.03	3261.51	3277.39	3371.59	3229.35	3425.98
Ulk1	NM_009469.3	AU041434,MGI:2141081,Ulk1,Unc51.1,expressed sequence AU041434,mKIAA0722,unc-51 like kinase 1	unc-51 like kinase 1	227.34	438.9	245.06	203.67	246.75	278.63	257.14	300.82	246.04	175.4	173.1	179.63
Ulk2	NM_013881.4	A830085I22Rik,AU015340,MGI:2144370,MGI:2444180,RIKEN cDNA A830085I22 gene,Ulk2,Unc51.2,expressed sequence AU015340,mKIAA0623,unc-51 like kinase 2	unc-51 like kinase 2	451.11	534.89	429.75	345.88	440.04	404.12	269.54	338.82	321.24	301.33	374.58	257.73
Vamp3	NM_009498.4	D130027G05Rik,MGI:2444833,RIKEN cDNA D130027G05 gene,VAMP-3,Vamp3,ceb,cellubrevin,vesicle-associated membrane protein 3	vesicle-associated membrane protein 3	2092.48	1722.5	2544.72	2097.29	2079.41	1979.51	1660.58	1683	1556.99	1959.39	1662.92	1539.87
Vcam1	NM_011693.2	CD106,MGD-MRK-15384,MGD-MRK-15385,Vcam-1,Vcam1,vascular cell adhesion molecule 1	vascular cell adhesion molecule 1	352.32	366.74	366.98	240.37	297.27	306.26	611.88	615.89	712.11	661.12	672.55	946.31
Vegfa	NM_009505.4	MGD-MRK-24046,VEGF-A,VEGF120,VEGF164,VEGF188,VPF,Vegf,Vegfa,vascular endothelial growth factor,vascular endothelial growth factor A	vascular endothelial growth factor A	6050.09	8119.33	5538.52	4956.97	6346.58	5147.48	3040.79	3619.33	4030.35	2899.36	2928.55	2009.77
Vrk3	NM_133945.1	AI428238,MGI:2141945,Vrk3,expressed sequence AI428238,vaccinia related kinase 3	vaccinia related kinase 3	184.49	181.39	212.46	135.78	165.47	147.16	145.61	170.99	134.62	136.42	136.21	156.2
Vsir	NM_028732.4	4632428N05Rik,Dies1,PD-1H,RIKEN cDNA 4632428N05 gene,V-set immunoregulatory receptor,VISTA,Vsir	V-set immunoregulatory receptor	1005.77	1488.82	1226.49	806.44	1007.49	888.91	2700	2542.71	2703.61	1626.58	1489.82	2192
Vwf	NM_011708.3	6820430P06Rik,AI551257,B130011O06Rik,MGD-MRK-15419,MGI:2141444,MGI:2443130,RIKEN cDNA 6820430P06 gene,RIKEN cDNA B130011O06 gene,Von Willebrand factor,Vwf,expressed sequence AI551257	Von Willebrand factor	4381.34	10048.38	3150.73	2720.23	3615.53	3227.73	5736.14	7610.72	4319.1	3079.25	3532.99	3298.42
Was	NM_009515.2	MGD-MRK-32098,MGI:2144716,U42471,Was,Wasp,Wiskott-Aldrich syndrome,Wiskott-Aldrich syndrome protein,expressed sequence U42471	Wiskott-Aldrich syndrome	308.28	245.6	348.87	251.38	210.87	250.24	669.19	771.05	770.6	599.66	539.17	799.22
Wipi1	NM_145940.2	4930533H01Rik,AW411817,D11Ertd498e,DNA segment, Chr 11, ERATO Doi 498, expressed,MGI:1922049,MGI:2144526,RIKEN cDNA 4930533H01 gene,WD repeat domain, phosphoinositide interacting 1,Wipi1,expressed sequence AW411817	WD repeat domain, phosphoinositide interacting 1	568.94	558.06	474.42	381.66	409.29	469.11	317.56	332.48	301.74	377.79	343.37	315
Xaf1	NM_001037713.3	XIAP associated factor 1,Xaf1	XIAP associated factor 1	808.19	630.22	1565.71	749.56	583.55	693.95	1903.78	1827.08	1671.19	1831.96	1804.81	1908.24
Xbp1	NM_013842.2	D11Ertd39e,DNA segment, Chr 11, ERATO Doi 39, expressed,MGD-MRK-15468,MGI:1098709,TREB-5,TREB5,X-box binding protein 1,XBP-1,Xbp1	X-box binding protein 1	2904.23	3310.62	3058.98	2422.98	2793.29	2347.03	2551.29	2496.8	2400.01	2780.92	3056.25	2605.93
Xcl1	NM_008510.1	AI661682,ATAC,LTN,Lptn,MGD-MRK-26027,MGI:2138317,SCM-1,SCM-1a,Scyc1,Xcl1,chemokine (C motif) ligand 1,expressed sequence AI661682,lymphotactin,small inducible cytokine subfamily C, member 1 (lymphotactin)	chemokine (C motif) ligand 1	69.04	32.44	121.92	106.42	49.79	76.94	74.35	76	70.56	124.43	178.78	108.04
Xcr1	NM_011798.4	C motif-1/lymphotactin receptor,Ccxcr1,GPR5,XCR1,Xcr1,chemokine (C motif) XC receptor 1,chemokine (C motif) receptor 1	chemokine (C motif) receptor 1	48.8	56.27	62.77	64.22	39.54	50.05	130.12	117.16	57.56	203.88	218.51	187.44
Ywhaq	NM_011739.3	14-3-3 tau,14-3-3 theta,2700028P07Rik,AA409740,AU021156,MGI:1924055,MGI:2144732,MGI:2144953,MGI:2145131,R74690,RIKEN cDNA 2700028P07 gene,Ywhaq,expressed sequence AA409740,expressed sequence AU021156,expressed sequence R74690,tyrosine 3-monooxygenase/tryptophan 5-monooxygenase activation protein theta	tyrosine 3-monooxygenase/tryptophan 5-monooxygenase activation protein theta	12427.49	10852.03	13957.35	10913.05	11303.48	11087.52	7833.56	8353.27	7757.11	11204.64	8533.1	9358.97
Zap70	NM_009539.2	AI327364,MGD-MRK-16398,MGI:2138217,MGI:3584397,MGI:3584398,Srk,TZK,ZAP-70,Zap70,expressed sequence AI327364,mr t-less,mrtle,mur,murdoch,syk related kinase,zeta-chain (TCR) associated protein kinase	zeta-chain (TCR) associated protein kinase	110.69	113.86	117.1	115.6	90.06	123.25	453.87	424.31	441.94	272.85	314.99	374.88
Zbp1	NM_021394.2	2010010H03Rik,Dai,MGI:1917117,RIKEN cDNA 2010010H03 gene,Z-DNA binding protein 1,Zbp1,mZaDLM	Z-DNA binding protein 1	163.07	113.2	556.51	176.15	95.18	194.22	2061.79	1831.83	2496.57	2398.64	2227.63	2920.94
Abcf1	NM_013854.1	ATP-binding cassette, sub-family F (GCN20), member 1,AU041969,Abc50,Abcf1,D17Wsu166e,DNA segment, Chr 17, Wayne State University 166, expressed,GCN20,MGD-MRK-36426,MGI:107849,MGI:2147001,expressed sequence AU041969	ATP-binding cassette, sub-family F (GCN20), member 1	195.2	255.53	161.76	219.27	194.03	239.04	153.36	210.57	220.97	182.9	184.45	187.44
Alas1	NM_020559.2	5-aminolevulinate synthase,ALAS-N,Alas-1,Alas1,MGD-MRK-1268,MGD-MRK-1270,aminolevulinic acid synthase 1,succinyl-CoA: glycine C-succinyl transferase	aminolevulinic acid synthase 1	2197.22	2787.65	2235.69	3733.1	3794.92	3973.22	2253.87	2078.82	2504.93	2631.01	2891.66	2590.31
Gusb	NM_010368.2	AI747421,Gur,Gus,Gus-r,Gus-s,Gus-t,Gus-u,Gusb,Gut,MGD-MRK-10333,MGD-MRK-10334,MGD-MRK-10335,MGD-MRK-10336,MGD-MRK-10337,MGD-MRK-1413,MGD-MRK-19421,MGD-MRK-19422,MGD-MRK-9912,MGI:2140959,MGI:95873,MGI:95874,MGI:95875,MGI:95876,adipose storage deficiency,asd,beta-glucuronidase regulator,beta-glucuronidase structural,beta-glucuronidase systemic regulator,beta-glucuronidase temporal,expressed sequenc…	glucuronidase, beta	1335.47	1369.66	1592.26	1292.68	1260.09	1496.21	1290.36	1450.26	1666.55	1745.01	1765.08	2123.01
Hprt	NM_013556.2	C81579,Hprt,Hprt1,MGD-MRK-10922,MGI:2148073,expressed sequence C81579,hypoxanthine guanine phosphoribosyl transferase,hypoxanthine guanine phosphoribosyl transferase 1	hypoxanthine guanine phosphoribosyl transferase	3719.56	3063.04	4642.79	3567.04	3342.43	3100.74	3988.81	3763.4	3710.04	4438.98	3708.93	4644.34
Mrps7	NM_025305.3	MRP-S7,Mrps7,Rpms7,mitchondrial ribosomal protein S7,ribosomal protein, mitochondrial, S7	mitchondrial ribosomal protein S7	365.41	305.18	410.44	317.44	324.36	215.88	322.2	311.9	312.88	293.83	283.77	283.76
Nmt1	NM_008707.4	AW536594,MGD-MRK-19465,MGI:2144553,N-myristoyltransferase 1,Nmt1,expressed sequence AW536594	N-myristoyltransferase 1	1310.48	1673.52	1164.92	1169.75	1375.78	1289.3	1542.86	1543.68	1615.48	1253.29	1248.61	1401.89
Nrde2	NM_183155.2	6720454P05Rik,BC002230,MGI:2443747,Nrde2,RIKEN cDNA 6720454P05 gene,cDNA sequence BC002230,nrde-2 necessary for RNA interference, domain containing	nrde-2 necessary for RNA interference, domain containing	95.22	93.34	83.3	90.83	82	91.88	106.88	87.08	77.06	76.46	99.32	74.19
Oaz1	NM_008753.4	AZ-1,AZ1,Antizyme,MGD-MRK-38478,Oaz1,antizyme 1,ornithine decarboxylase antizyme 1	ornithine decarboxylase antizyme 1	21816.26	16014.91	29124.29	22604.09	19571.32	17379.38	18920.12	17645.41	15920.87	21680.7	19106.54	17325.15
Pgk1	NM_008828.2	MGD-MRK-13258,MGD-MRK-13266,Pgk-1,Pgk1,phosphoglycerate kinase 1	phosphoglycerate kinase 1	4315.88	3919.65	4788.86	4509.26	4435.58	4673.15	6849.91	6272.87	6852.81	6911.08	7463.27	8437.39
Sdha	NM_023281.1	2310034D06Rik,C81073,FP,MGI:2145519,RIKEN cDNA 2310034D06 gene,SDH2,SDHF,Sdha,expressed sequence C81073,succinate dehydrogenase complex, subunit A, flavoprotein (Fp)	succinate dehydrogenase complex, subunit A, flavoprotein (Fp)	956.97	1145.91	775.01	799.1	933.54	944.94	808.61	821.71	751.11	781.06	791.73	646.93
Stk11ip	NM_027886.3	1200014D22Rik,BB131189,LIP1,LKB1IP,MGI:2138637,RIKEN cDNA 1200014D22 gene,Stk11ip,expressed sequence BB131189,serine/threonine kinase 11 interacting protein	serine/threonine kinase 11 interacting protein	65.46	56.27	44.67	68.81	60.77	67.23	60.41	61.75	55.71	50.97	53.92	49.46
Tbp	NM_013684.3	Gtf2d,MGD-MRK-18659,MGD-MRK-24009,TATA box binding protein,Tbp,general transcription factor IID	TATA box binding protein	396.36	393.89	441.83	318.35	406.36	390.67	379.52	403.73	373.23	362.79	303.64	343.64

## Sheet: NCounter DE genes
gene	LogFC: 10 dpi vs NI	q-value: 10 dpi vs NI	LogFC: 21 dpi vs NI	q-value: 21 dpi vs NI	LogFC: 21 dpi vs 10 dpi	q-value: 21 dpi vs 10 dpi
Column1	Column3	Column4	Column5	Column6	Column7	Column8
Tigit	4.41292	1.061e-08	3.89021	1.3824e-08	-0.522702	0.494128
Ctla4	3.15789	1.44815e-08	2.51466	7.91374e-08	-0.643235	0.0933711
Il10	3.76141	1.44815e-08	2.86981	6.95926e-08	-0.89161	0.052298
Il21	3.69297	1.44815e-08	3.63855	1.3824e-08	-0.054416	0.913475
Cxcr3	2.60294	2.27281e-08	2.26623	3.56692e-08	-0.336711	0.56176
Il2rb	2.50547	3.08662e-08	1.8507	2.73175e-07	-0.654774	0.116521
Irf1	1.88722	4.3117e-08	1.7852	2.74042e-08	-0.102025	0.919365
Ccl5	3.23206	4.64068e-08	3.57746	1.57467e-08	0.345398	0.301939
Fcgr4	4.03464	6.66171e-08	3.74226	4.96301e-08	-0.292386	0.869708
Rac2	1.64354	8.90853e-08	1.19545	6.28827e-07	-0.448098	0.213005
Ccr5	2.96068	8.90853e-08	3.10465	2.74042e-08	0.143972	0.696446
Cd6	2.47191	9.13377e-08	2.41013	1.05522e-07	-0.0617805	0.88353
Icos	2.74513	1.03575e-07	2.70629	1.02045e-07	-0.0388337	0.937072
Zap70	1.77434	1.4071e-07	1.25773	3.80864e-06	-0.516611	0.123885
Lag3	3.01999	1.4071e-07	2.90456	1.34622e-07	-0.115434	0.9508
Gbp2	3.93311	1.4071e-07	4.08189	5.01499e-08	0.14877	0.780877
Ccl7	3.3823	1.4071e-07	4.11179	2.27389e-08	0.729492	0.134603
Samhd1	1.74045	1.56792e-07	1.37076	4.52508e-07	-0.369699	0.498465
Ripk3	1.97676	1.56792e-07	1.54664	7.94335e-07	-0.43012	0.361818
Fcgr2b	1.56921	1.56792e-07	1.85705	1.97003e-08	0.287842	0.205061
Tap1	2.73993	1.56792e-07	2.56661	1.21312e-07	-0.173322	0.983942
Slc11a1	2.69465	1.56792e-07	2.87159	4.73896e-08	0.176942	0.663322
Il18bp	2.96866	1.56792e-07	3.41612	2.86832e-08	0.447456	0.22016
Hk3	2.83633	1.56792e-07	3.61812	1.78542e-08	0.781786	0.066719
Cd4	2.34005	1.86078e-07	2.34834	1.36527e-07	0.00828155	0.986172
Cd274	3.39166	1.86078e-07	3.12509	2.30593e-07	-0.266571	0.869708
Gbp5	4.30319	2.57177e-07	4.10766	2.30593e-07	-0.195526	0.980762
Cd3g	1.78025	3.31197e-07	1.99653	4.88527e-08	0.216279	0.436931
Tap2	1.46027	4.37994e-07	1.51056	1.12038e-07	0.0502894	0.850824
Cd8a	1.85609	4.37994e-07	1.55688	1.93008e-06	-0.299212	0.731805
Gzmb	4.51767	4.37994e-07	3.2762	6.27231e-06	-1.24147	0.126534
Il12rb1	2.00687	5.15061e-07	2.16781	1.98642e-07	0.160937	0.663322
Lat	1.93647	6.15702e-07	1.89555	4.79441e-07	-0.0409255	0.920834
Ifng	4.69058	6.15702e-07	4.67944	4.44942e-07	-0.0111435	0.988646
Ldhb	-1.11538	6.59756e-07	-1.06108	2.13513e-06	0.0542918	0.811596
Cxcl14	-1.85432	7.22381e-07	-2.22231	1.86572e-07	-0.367991	0.485503
Stat1	2.33974	7.39528e-07	2.64696	1.02571e-07	0.307218	0.341071
Lck	1.65523	7.47514e-07	1.38464	1.701e-06	-0.270588	0.767833
Cd3e	1.79846	7.49085e-07	1.53723	3.06295e-06	-0.261228	0.81846
Nlrc5	2.13124	7.86647e-07	2.08795	5.66697e-07	-0.0432854	0.925142
Ccl2	3.6841	9.73151e-07	4.5184	1.36527e-07	0.834301	0.182525
Nkg7	2.58904	1.04609e-06	2.01977	6.07758e-06	-0.569273	0.430218
Ccl4	3.17016	1.04609e-06	2.73159	2.95137e-06	-0.438562	0.597831
Cd28	1.89612	1.06303e-06	1.50027	6.7535e-06	-0.395848	0.574852
Ackr4	-2.82475	1.15102e-06	-2.25958	8.24497e-06	0.565173	0.217645
Tbx21	1.97701	1.3501e-06	1.52993	1.51697e-05	-0.447073	0.36229
Gzmk	3.25454	1.37052e-06	3.44852	4.00056e-07	0.193983	0.745997
Il2rg	1.65379	1.59789e-06	1.47803	2.05723e-06	-0.175761	0.943129
Lcp2	1.97173	1.59789e-06	1.68391	2.92096e-06	-0.287824	0.80759
Prkcq	1.31744	1.69472e-06	0.524058	0.00455046	-0.793377	0.0146117
Lax1	1.64114	2.48238e-06	0.718566	0.00283869	-0.922572	0.023362
Cxcl10	5.03005	2.63178e-06	4.53496	6.25655e-06	-0.495085	0.721783
Pik3cd	1.47966	2.8181e-06	0.90453	0.000213873	-0.57513	0.178292
Il12rb2	2.48016	2.8181e-06	1.7424	3.4686e-05	-0.737759	0.305273
Aif1	2.14285	2.8181e-06	2.86525	8.15513e-08	0.722398	0.0730976
H2-T23	2.00322	3.15281e-06	1.98012	1.698e-06	-0.023103	0.952443
Apol6	2.11694	3.455e-06	2.39579	3.81948e-07	0.278847	0.503464
Dtx3l	1.48014	3.91884e-06	1.45408	1.93008e-06	-0.0260622	0.941581
Slc2a3	1.5825	5.2296e-06	0.910059	0.000400216	-0.672439	0.0907174
Igfbp7	-0.942089	5.2628e-06	-0.900305	1.96709e-05	0.0417832	0.864772
Rasgrp1	1.429	5.66222e-06	0.77975	0.000795559	-0.649248	0.100531
Was	1.26738	5.66222e-06	1.00928	1.41295e-05	-0.258098	0.780151
Prf1	1.86664	5.8168e-06	0.731105	0.00591994	-1.13554	0.02122
Socs3	1.37691	6.18368e-06	0.99456	4.68433e-05	-0.382346	0.489029
Ctss	1.12394	6.48117e-06	1.6922	4.10215e-08	0.568255	0.0187779
Fcgr1	2.07872	6.85998e-06	2.46417	4.59694e-07	0.385447	0.309586
Mefv	2.74751	6.87671e-06	2.47256	9.67771e-06	-0.274952	0.87695
Bcl3	1.48155	6.89744e-06	1.17877	3.55786e-05	-0.30278	0.707512
Pdcd1	2.36074	6.91258e-06	2.90063	4.65204e-07	0.539887	0.279772
Tmprss2	-1.29684	7.56141e-06	-1.25199	1.96709e-05	0.0448507	0.897581
Il18rap	1.68615	7.64759e-06	1.17892	8.28749e-05	-0.507228	0.388426
Parp9	1.23808	8.74418e-06	1.26007	2.05723e-06	0.021988	0.937072
Nampt	1.18365	8.79692e-06	1.2254	1.87261e-06	0.0417432	0.880477
Il10ra	1.34814	9.22745e-06	0.882147	0.000268549	-0.465991	0.36229
Map1lc3a	-1.21276	9.65067e-06	-1.27598	1.41032e-05	-0.0632188	0.840984
Ms4a4a	2.52022	9.65067e-06	1.94551	4.2347e-05	-0.574716	0.714693
Mlkl	1.56592	9.68377e-06	1.67562	2.00995e-06	0.109704	0.755164
Syk	1.38849	9.80249e-06	0.251761	0.183039	-1.13673	0.00586989
Ido1	4.34862	9.80249e-06	4.35815	7.43951e-06	0.00953486	0.989085
Itgb7	1.60759	1.00454e-05	1.18917	6.56171e-05	-0.418423	0.678273
Ptk2b	1.16182	1.06127e-05	0.640422	0.00155123	-0.521394	0.192628
Fasl	1.39976	1.06127e-05	0.714747	0.00212905	-0.685015	0.0769342
Pirb	1.95133	1.06127e-05	1.88117	5.20696e-06	-0.0701616	0.880477
Fpr2	2.33651	1.06127e-05	1.98219	3.04523e-05	-0.354324	0.856461
Itgal	1.61348	1.09842e-05	1.21188	7.24042e-05	-0.401602	0.549009
Cd247	1.64098	1.09842e-05	1.22453	6.92185e-05	-0.416446	0.543337
Cd40lg	1.56126	1.12425e-05	1.47079	9.23001e-06	-0.0904779	0.926191
Pfkfb3	1.36702	1.12664e-05	0.518179	0.0165681	-0.848843	0.0307018
Psmb10	1.25362	1.13966e-05	1.38595	1.49298e-06	0.132337	0.600051
Gbp3	2.81879	1.13966e-05	3.05561	2.95137e-06	0.236817	0.692686
Casp1	1.58067	1.15938e-05	1.9191	7.36998e-07	0.338426	0.275029
Il21r	1.51473	1.16857e-05	1.58334	4.41946e-06	0.0686094	0.864772
Zbp1	3.34897	1.16857e-05	3.53983	4.67481e-06	0.190853	0.810437
Tifa	1.26979	1.33875e-05	1.3462	2.41468e-06	0.0764079	0.808042
Il33	-1.24999	1.34251e-05	-0.992753	0.000257308	0.257237	0.394262
Itgam	1.65174	1.34251e-05	1.95439	8.16346e-07	0.302641	0.401075
Ms4a7	1.44758	1.34251e-05	2.99521	1.3824e-08	1.54763	0.00063137
H2-DMa	1.17794	1.41342e-05	1.54928	3.22076e-07	0.371335	0.13071
Tnfrsf4	2.06436	1.46538e-05	2.39408	3.57517e-06	0.329715	0.521455
Psmb8	1.77717	1.51756e-05	1.99931	2.26978e-06	0.222133	0.515894
Cystm1	-1.16199	1.59634e-05	-1.10233	6.83385e-05	0.0596612	0.848666
Mme	-1.35813	1.76089e-05	-1.39443	3.59367e-05	-0.0363024	0.930679
Ptprc	1.43196	1.80934e-05	1.12834	5.12392e-05	-0.303613	0.80589
Itgb2	1.20315	1.9346e-05	1.01524	4.29971e-05	-0.187903	0.911319
Cxcl13	1.88885	1.9346e-05	4.01342	2.74042e-08	2.12457	0.00194219
Il7	-1.20292	2.01603e-05	-0.73828	0.00133906	0.464644	0.13071
Plat	1.22686	2.1453e-05	0.344074	0.0600524	-0.882785	0.0192505
Il1r2	2.13199	2.17004e-05	1.94357	2.86847e-05	-0.188416	0.966382
Cxcr6	1.20667	2.29354e-05	1.51696	8.07472e-07	0.310291	0.227958
Il1r1	-0.984123	2.41174e-05	-1.02321	5.51413e-05	-0.0390837	0.899938
Ahr	-1.16572	2.44496e-05	-1.26527	2.20615e-05	-0.0995483	0.918074
Myd88	0.913742	2.45453e-05	0.562721	0.000721359	-0.351021	0.381766
Ikbke	1.60543	2.5388e-05	1.28454	9.91585e-05	-0.320896	0.78738
Il34	-0.863161	2.80877e-05	-1.1052	3.58495e-06	-0.242037	0.77089
Plekha1	-0.872011	3.10044e-05	-0.938375	2.74368e-05	-0.0663632	0.808042
Ccl3	2.5865	3.18728e-05	2.39467	6.53549e-05	-0.191832	0.949122
Cd86	1.41343	3.24192e-05	1.70292	2.05723e-06	0.289492	0.372998
Plek	1.14577	3.27365e-05	1.03858	2.50019e-05	-0.107192	0.9508
Lyz2	-1.08748	3.27832e-05	-0.678434	0.00245905	0.409044	0.111792
H2-Eb1	1.20257	3.27832e-05	1.66808	4.44942e-07	0.465513	0.101028
Lamp3	-1.21888	3.36028e-05	-1.3175	4.61406e-05	-0.0986277	0.87979
Ywhaq	-0.751912	3.59195e-05	-0.530677	0.00195863	0.221235	0.270125
Ncf4	1.61585	3.62803e-05	1.51807	2.52633e-05	-0.0977803	0.918939
Tbxas1	0.947959	3.81832e-05	1.17275	1.4427e-06	0.224789	0.307886
Il2ra	1.36238	3.98599e-05	1.01415	0.000375427	-0.348229	0.707512
Ube2l6	1.48042	4.33807e-05	1.60749	7.85169e-06	0.127066	0.720415
Alox12	1.54143	4.85959e-05	1.01136	0.00138182	-0.530077	0.298482
Ctsw	1.45648	4.85959e-05	1.58475	8.87317e-06	0.128265	0.755164
Tlr6	1.30672	4.97077e-05	1.31075	2.2114e-05	0.00403017	0.989085
Pik3r5	1.21345	4.99932e-05	0.681228	0.00396677	-0.532218	0.262107
Il1rap	-0.931998	5.03139e-05	-0.710816	0.00052336	0.221183	0.394262
Ccl8	3.5012	5.33149e-05	6.4223	2.59409e-07	2.9211	0.00975431
Ifit2	1.18178	5.43244e-05	1.15234	2.08711e-05	-0.029438	0.930679
Stat2	1.09109	5.71112e-05	0.98348	4.63366e-05	-0.107609	0.952313
Irf7	2.2554	5.73704e-05	2.46161	1.50346e-05	0.20621	0.744219
Myc	1.0253	5.8299e-05	0.208494	0.255163	-0.816803	0.0192505
Tlr1	1.60741	6.16606e-05	1.6886	1.65811e-05	0.0811869	0.869386
Stat4	1.34054	7.38776e-05	0.907106	0.00175302	-0.433435	0.388426
Fgr	1.38773	8.26653e-05	0.83712	0.00179173	-0.55061	0.434013
Gzma	2.3261	8.40865e-05	1.45869	0.00255948	-0.867403	0.264756
Dhx58	1.27509	8.41837e-05	1.31338	2.20068e-05	0.0382913	0.920834
Mafb	1.24186	8.54398e-05	1.35838	2.99169e-05	0.116525	0.778807
Ccnc	-0.694842	8.57961e-05	-0.579092	0.000751533	0.11575	0.590986
Pdcd1lg2	1.82009	9.0736e-05	3.23212	1.21312e-07	1.41203	0.0122828
Ifit3	1.25913	9.74247e-05	1.07892	0.000149722	-0.180202	0.96467
Nod1	0.945961	9.85916e-05	0.418368	0.0130181	-0.527593	0.1579
Csf2rb	1.2149	0.000121382	0.669983	0.00656079	-0.544915	0.3334
Nt5e	-0.974935	0.000123612	-1.1904	2.3882e-05	-0.215466	0.914919
Ccl12	1.48583	0.000124135	2.45961	5.69042e-07	0.973779	0.0303444
Cd38	1.13866	0.000129305	0.992135	0.000133719	-0.146521	0.983692
Ifitm3	0.932723	0.00013049	0.772723	0.00017893	-0.160001	0.996578
Vcam1	0.818666	0.00013049	0.983266	9.23001e-06	0.164601	0.482441
Oas2	2.26738	0.000133593	1.98399	0.000253675	-0.283389	0.87695
Il1rl2	-1.10191	0.000135564	-0.865869	0.00092049	0.236036	0.496546
Cd3d	1.60251	0.000142766	1.42081	0.000184866	-0.181701	0.983787
Cd2	0.969336	0.000149074	0.463902	0.00881526	-0.505434	0.262719
Acsl3	-1.05118	0.000163722	-0.884017	0.000636388	0.167166	0.638399
Acsl4	-0.596351	0.000163722	-0.706882	0.000122972	-0.110531	0.957811
Tlr9	1.33885	0.000170153	1.22546	0.000227427	-0.113393	0.982107
Oas3	1.63831	0.000177231	1.78229	2.22786e-05	0.143981	0.778876
Cd8b1	1.17315	0.000185782	0.766918	0.00199793	-0.40623	0.536289
Batf	1.2028	0.000189531	1.05349	0.000213555	-0.149308	0.993633
Fyn	0.721446	0.000190557	0.350476	0.0164929	-0.370971	0.284963
Il12a	-1.43051	0.000197643	-1.96366	3.0186e-05	-0.53315	0.520257
Wipi1	-0.769909	0.000200734	-0.701818	0.000400216	0.0680909	0.812118
Itm2c	-0.653538	0.000206203	-0.332385	0.0204225	0.321154	0.13173
Cxcl9	6.02076	0.000207503	6.78042	8.36477e-05	0.759666	0.663322
Alox15	-1.3082	0.000212313	-0.0707656	0.990375	1.23744	0.0127066
Tgfb2	-0.99581	0.000212601	-1.28102	2.28918e-05	-0.285212	0.781105
Il27ra	1.1538	0.000213882	0.695443	0.00643856	-0.458354	0.446205
Nfkbia	0.79892	0.000218959	0.158113	0.269099	-0.640806	0.0398141
Lancl1	-0.917906	0.000226881	-0.621611	0.00526173	0.296295	0.317844
C5ar1	1.35412	0.000231214	0.989796	0.000999405	-0.364324	0.767833
Pycard	1.39218	0.00023225	1.65396	1.96709e-05	0.261781	0.50503
Atg12	-0.649635	0.000240046	-0.505911	0.0028105	0.143724	0.506298
Ager	-0.886643	0.000246669	-1.22944	6.12206e-05	-0.342793	0.672755
H2-M3	1.22709	0.000253836	1.31993	4.78481e-05	0.0928472	0.802258
Ifit1	1.42188	0.000255899	1.16605	0.000569584	-0.255828	0.876102
H2-DMb1	1.19404	0.000262035	1.47659	1.41295e-05	0.282544	0.378325
Ncf1	0.817523	0.000267885	0.763869	0.000107996	-0.0536542	0.840984
Lta	1.61673	0.000267885	1.75091	0.000101536	0.134185	0.81418
Alox5	-0.859336	0.00026904	-1.09633	6.82557e-05	-0.236991	0.80759
Msra	-0.683686	0.000274193	-0.723572	0.000224702	-0.0398866	0.882977
Cdh1	-0.957318	0.000275608	-1.11976	6.82557e-05	-0.162443	0.971193
Adora2a	1.13419	0.000284434	0.647812	0.0106815	-0.486374	0.352379
Ptpn4	-0.657798	0.00029356	-0.96746	8.23762e-06	-0.309662	0.489029
Vegfa	-0.94578	0.00030231	-1.45628	1.61276e-05	-0.510497	0.336427
Sort1	-0.895252	0.000309785	-1.2861	1.65811e-05	-0.390846	0.479432
Csf1r	0.983187	0.000310307	0.916291	0.000322041	-0.0668961	0.907304
Ebi3	1.10417	0.000317627	0.913328	0.00131505	-0.190838	0.914919
Ccl19	1.40629	0.000338729	2.14017	2.87388e-06	0.733878	0.110029
Smad5	-0.723767	0.000341765	-1.00695	1.98875e-05	-0.283187	0.63485
Tgfb3	-1.03458	0.000341765	-0.936184	0.0018715	0.0983988	0.812118
Cd69	1.2615	0.000343771	0.572046	0.0351228	-0.68945	0.165409
Eomes	1.29457	0.000350299	0.986061	0.00114545	-0.308513	0.826712
Psmb9	1.7585	0.000380845	2.31626	1.54134e-05	0.557759	0.242415
Cd80	1.11339	0.000385511	0.728996	0.00443499	-0.384397	0.563921
Neo1	-1.02699	0.000385619	-0.967067	0.000770314	0.0599206	0.889131
Plcg2	0.862336	0.000461439	0.392298	0.0355926	-0.470037	0.346922
Sh2d1a	1.52884	0.000471081	1.74191	6.36583e-05	0.213077	0.663322
Oasl1	1.22462	0.000476131	1.38019	0.000101536	0.155572	0.742108
Ccl17	-1.23253	0.00051449	-1.55495	0.000192108	-0.322422	0.792542
Il9r	-1.10959	0.000550781	-0.318271	0.279994	0.791322	0.0648929
Trim21	0.769027	0.000558368	0.664255	0.000407592	-0.104772	0.943112
Il3ra	0.801868	0.000582241	0.632496	0.000994381	-0.169373	0.982046
Ctsl	-0.643793	0.000603736	-0.634688	0.000649665	0.00910468	0.976382
Rsad2	2.08785	0.000623516	2.00068	0.00035875	-0.087167	0.913475
Timp2	-0.757983	0.00062921	-0.972951	8.54197e-05	-0.214968	0.910533
Tnfrsf18	1.30634	0.000669781	1.63577	5.17956e-05	0.329424	0.482441
H2-Q2	-0.84077	0.00068804	-0.439576	0.0504488	0.401194	0.204384
Sell	1.11057	0.000726572	0.677054	0.00652968	-0.433518	0.614006
Ctsz	0.696077	0.000759716	0.670928	0.000400216	-0.0251484	0.934012
H2-Ab1	1.05394	0.000759716	1.722	2.46125e-06	0.66806	0.049866
Ncoa3	-0.459807	0.000786297	-0.463299	0.00124216	-0.00349155	0.986172
Lyn	0.68353	0.000813196	0.142948	0.321197	-0.540581	0.097888
Gpx7	-0.592876	0.000814304	-0.311455	0.0625255	0.281421	0.209269
Rab31	-0.489786	0.00082137	-0.581258	0.000624476	-0.0914729	0.885109
Tollip	-0.530729	0.000830548	-0.694937	7.82941e-05	-0.164208	0.990449
Plaur	0.791112	0.000838116	0.0658987	0.73065	-0.725213	0.0398141
Cxcl15	-1.15738	0.000879313	-0.637519	0.0367486	0.519865	0.232378
Cxcl12	-0.875112	0.000892813	-0.28598	0.238788	0.589133	0.0966492
Itk	0.783647	0.000906541	0.311682	0.102408	-0.471965	0.255679
Calm1	-0.469339	0.000951286	-0.442238	0.00184508	0.0271008	0.906311
Cd59a	-1.08612	0.000956026	-1.21709	0.000682828	-0.130963	0.993446
Pik3r3	-0.85676	0.000975009	-0.946461	0.000508807	-0.089701	0.821707
Lcp1	0.700362	0.00103908	0.621064	0.00101369	-0.079298	0.859819
Klrc1	1.37709	0.00105002	1.21488	0.00152793	-0.162213	0.966382
C3ar1	0.877472	0.00105002	2.10185	1.51149e-07	1.22438	0.00272402
Sirpa	0.715569	0.00109451	0.581212	0.00205871	-0.134356	0.99421
Ddah2	-0.867205	0.0011108	-1.05269	0.000543383	-0.185483	0.987931
Hc	-1.26035	0.00112	-1.55927	0.000354941	-0.298919	0.865596
Tlr5	-0.780361	0.00116943	-1.27509	1.44009e-05	-0.494725	0.298482
Diablo	-0.570046	0.00117516	-0.781171	0.00013553	-0.211125	0.869708
Casp4	1.23466	0.001226	1.69322	2.63946e-05	0.45856	0.282583
Ptpn6	1.00231	0.00127655	0.916472	0.000690234	-0.0858381	0.883614
Pik3r6	0.754402	0.0012999	0.372393	0.0474445	-0.38201	0.507893
Ccr1	1.08118	0.0012999	0.982859	0.0010679	-0.0983202	0.975104
Nae1	-0.608852	0.00147968	-0.554387	0.00463804	0.0544648	0.854813
Rb1cc1	-0.497261	0.00149995	-0.971949	6.06954e-06	-0.474688	0.0985393
Litaf	0.67661	0.00151428	0.55635	0.00162574	-0.120259	0.983692
Fpr1	1.30122	0.0015667	0.550802	0.0733055	-0.750416	0.352905
Mapk8	-0.61345	0.00163389	-0.497154	0.00697048	0.116296	0.6703
Bcl2l1	0.719413	0.00164098	-0.259924	0.150365	-0.979337	0.00586989
Hmox1	1.15568	0.00176628	1.38661	0.000400216	0.230923	0.653505
Arrb2	0.724227	0.00186438	0.543459	0.00537629	-0.180768	0.949122
Ifi203	1.1201	0.00192971	1.33315	0.00015625	0.213052	0.582607
Il1rn	0.941181	0.00197933	0.974988	0.000649306	0.0338063	0.937072
Spi1	0.866391	0.00200743	0.92752	0.000306857	0.0611282	0.864556
Ulk2	-0.677824	0.00208585	-0.732895	0.00107409	-0.0550713	0.872469
Hmgb1	-0.536208	0.00208647	-0.616583	0.00136944	-0.0803743	0.838862
Oas1a	1.64475	0.00209492	1.9652	0.000231343	0.320445	0.631198
Csf2	-1.11318	0.00211298	-1.14837	0.00356205	-0.0351932	0.952321
Icosl	-0.746071	0.00216016	-0.862569	0.00103324	-0.116499	0.923627
Tab1	-0.640293	0.00250602	-0.876596	0.000313879	-0.236303	0.80759
Il17d	-1.30142	0.0025743	-0.670365	0.0786181	0.631058	0.270125
Il15ra	0.842949	0.00259073	0.919854	0.000404291	0.076905	0.840984
Fas	0.638975	0.00283122	0.279831	0.0576109	-0.359144	0.479432
Panx1	0.684099	0.00285342	0.597095	0.00288089	-0.0870046	0.862137
Atg10	-0.64668	0.0028649	-0.351064	0.0638181	0.295616	0.3027
Trat1	-1.03515	0.0028649	0.623466	0.0417219	1.65861	0.00498659
Vamp3	-0.5422	0.00289889	-0.525091	0.00552767	0.0171095	0.952956
Evl	0.624834	0.00296633	0.47104	0.0105553	-0.153794	0.987255
C3	0.854326	0.00297303	1.38615	1.86096e-05	0.531823	0.131536
Pik3ap1	0.801792	0.00302926	0.146049	0.442161	-0.655743	0.145258
Cxcl5	-2.55559	0.00316592	-0.389764	0.591326	2.16583	0.107505
Ccrl2	0.636897	0.00319561	-0.0169316	0.995684	-0.653828	0.0445148
H2-Ob	-0.861396	0.00320075	-1.18047	0.000526249	-0.31907	0.777947
Il4ra	0.784959	0.00321351	0.366949	0.0695405	-0.41801	0.446205
Smad4	-0.475476	0.0032145	-0.816058	3.31559e-05	-0.340582	0.322354
Il17rc	-0.626633	0.00322077	-0.358307	0.0564167	0.268326	0.351152
Lamp1	-0.403139	0.00338845	-0.559706	0.00025395	-0.156567	0.982046
Pdhb	-0.51574	0.00345081	-0.559696	0.00170374	-0.0439559	0.877114
Jak3	0.660141	0.00349405	0.309321	0.0778894	-0.35082	0.543337
Sp100	0.624228	0.00353434	0.432861	0.00792693	-0.191367	0.91585
Bst2	0.981087	0.00362436	1.26962	0.000145893	0.288532	0.376326
Il13ra1	-0.579544	0.00382546	0.0461899	0.799308	0.625734	0.0347706
Cebpb	0.68683	0.00383575	0.0501583	0.799308	-0.636671	0.0862177
Cd81	-0.549409	0.00391008	-0.617302	0.00234442	-0.0678931	0.816686
Ndufs8	-0.574181	0.0039498	-0.37533	0.0598886	0.198851	0.473586
Fcer1a	1.14762	0.00396576	2.3521	2.97112e-06	1.20449	0.0261091
Pstpip1	0.80647	0.00408201	0.83146	0.000788827	0.0249903	0.946017
Cfd	-3.66902	0.00413387	-0.41753	0.690471	3.25149	0.0717588
Ifne	-1.00245	0.00414016	-0.814782	0.0444616	0.18767	0.719288
Gla	0.544995	0.00419463	0.557879	0.00104532	0.0128831	0.962485
Sp1	-0.472216	0.00423662	-0.67081	0.000265431	-0.198594	0.876102
Osm	0.804697	0.0042874	0.216074	0.344417	-0.588623	0.221987
Cyp2e1	-1.80581	0.00430028	-1.3256	0.0191973	0.480203	0.674032
Tnfsf13b	-0.537265	0.00439307	-0.0439291	0.982048	0.493336	0.0684229
Hspb1	-0.710088	0.00451564	-1.01071	0.000703024	-0.300621	0.767833
Apbb1ip	0.653761	0.0046477	0.352279	0.0475641	-0.301483	0.767833
Mx1	1.3262	0.0046477	1.39193	0.00133418	0.0657336	0.920834
Tnfrsf9	1.08271	0.00474029	1.37522	0.000257497	0.292509	0.51653
Tgfbr2	-0.491116	0.00502572	-0.793704	0.00010957	-0.302588	0.563062
Scarb2	-0.42929	0.00505783	-0.593419	0.000412591	-0.16413	0.958014
Ptger4	0.778694	0.00508648	0.755947	0.00509275	-0.0227471	0.961614
Sele	1.00721	0.00515849	0.611716	0.0404631	-0.395491	0.614006
Nlrp3	0.936711	0.005174	1.18414	0.000213873	0.247429	0.531326
Peli2	-0.597766	0.00520825	-1.27883	1.84875e-05	-0.681065	0.0877879
Gstm4	-0.619872	0.00523262	-0.974487	0.000171711	-0.354615	0.559533
Xaf1	0.987865	0.00527638	0.9759	0.00205086	-0.0119649	0.976382
Klrk1	1.22339	0.0052807	1.34681	0.000999645	0.123411	0.840984
Ifi44	1.62064	0.0052807	1.6826	0.00204619	0.0619605	0.936801
Egln1	-0.507455	0.00579668	-0.629738	0.00113235	-0.122283	0.99421
Ddx5	-0.44322	0.0059206	-0.434215	0.00631112	0.00900407	0.975991
Nod2	1.23937	0.00594607	0.383752	0.269099	-0.855617	0.262641
Thop1	-0.51526	0.00609378	-0.445412	0.0129586	0.0698484	0.81418
Ackr1	0.968727	0.00611258	0.656162	0.0331583	-0.312564	0.767833
Alpl	-1.13776	0.00631413	-0.233985	0.8336	0.903771	0.122082
Ncf2	0.740983	0.00642171	0.728581	0.00158797	-0.0124021	0.975332
Irak4	0.479523	0.00659484	0.159045	0.221266	-0.320478	0.446205
Ceacam3	-0.898489	0.00665643	-0.6448	0.0720058	0.253688	0.605839
Nfat5	-0.659561	0.0066656	-1.18919	9.24127e-05	-0.529628	0.276423
Il1b	1.03338	0.00668438	1.43953	0.000192108	0.406157	0.355939
Chuk	-0.394308	0.00668438	-0.337856	0.0146225	0.056452	0.811596
Gsk3b	-0.536512	0.00681293	-0.710147	0.000838168	-0.173635	0.978133
Cd27	0.68893	0.00732391	0.655645	0.00599592	-0.0332847	0.937072
Ppia	-0.482457	0.00735253	-0.346289	0.0513315	0.136169	0.612529
Adar	0.54363	0.00759696	0.152749	0.308933	-0.39088	0.354179
Irf4	0.864652	0.00759696	0.44231	0.101572	-0.422342	0.704709
Cdk4	-0.400914	0.00800108	-0.438985	0.0063444	-0.0380707	0.879677
Hlx	-0.704216	0.0083307	-0.875102	0.00187244	-0.170886	0.989156
Ifi27	-0.674485	0.00839437	-0.268892	0.281995	0.405592	0.255618
Lat2	1.06469	0.00839602	1.26073	0.000910709	0.196045	0.677856
Ccl28	-0.923276	0.00846304	-0.298856	0.454441	0.62442	0.237308
Psap	0.696593	0.00852465	0.675214	0.00503168	-0.0213785	0.959975
Cxcl1	-0.98773	0.00886939	-0.628749	0.0674029	0.358981	0.50503
Ddost	-0.427615	0.00919524	-0.492922	0.00328971	-0.0653077	0.812409
Ripk1	0.485654	0.00939597	0.20498	0.155526	-0.280674	0.577474
Il5	-0.848154	0.00955719	-0.797917	0.0273095	0.0502377	0.920834
Tpp1	-0.579904	0.00956099	-0.805503	0.000873925	-0.225599	0.826712
Ccl6	-0.466008	0.00990526	-0.196525	0.312752	0.269483	0.282583
Il10rb	-0.345487	0.0101236	-0.559351	0.000343688	-0.213864	0.767833
Mavs	-0.525536	0.0103594	-0.730928	0.00097326	-0.205393	0.879853
Pik3cg	0.700307	0.0106148	0.668929	0.00548077	-0.0313775	0.940923
Aim2	0.77483	0.0106148	1.12025	0.000201413	0.345421	0.317819
Map2k7	-0.432015	0.0108503	-0.838048	6.41987e-05	-0.406032	0.2248
Lrg1	-0.595469	0.011031	-0.495649	0.0308206	0.0998199	0.794953
Atf4	-0.441654	0.0110605	-0.436817	0.0123275	0.00483658	0.986172
Hck	0.682022	0.0112127	0.548384	0.0121593	-0.133638	0.99986
Rnf31	0.593765	0.0112331	0.171343	0.369142	-0.422421	0.352905
Cx3cr1	0.523464	0.0114593	0.328094	0.032802	-0.19537	0.88472
Cul1	-0.371853	0.0115791	-0.375232	0.0200247	-0.003379	0.988646
Alox5ap	0.696656	0.0116068	0.503974	0.0163924	-0.192682	0.989156
Nfatc4	-0.574645	0.0118547	-0.961147	0.000269459	-0.386501	0.504423
Xbp1	-0.364905	0.0119221	-0.238077	0.0975403	0.126828	0.549614
Prkca	-0.53134	0.0127151	-0.650886	0.00320202	-0.119545	0.989214
Ikbkg	-0.387242	0.0127445	-0.450464	0.00456105	-0.063222	0.808042
Crp	-0.875731	0.0134211	-0.979743	0.0183589	-0.104012	0.997662
Irf3	-0.358224	0.0136992	-0.555479	0.000619636	-0.197254	0.873557
Il17re	-0.666913	0.0137127	-0.997452	0.000819204	-0.330539	0.717532
Npc2	-0.356033	0.0143418	-0.596603	0.00109923	-0.24057	0.74467
Ccr3	-0.937587	0.0143457	-1.00449	0.0086024	-0.0669043	0.920834
Tgfb1	0.443836	0.0143724	0.1789	0.198882	-0.264935	0.63485
Nlrc4	0.880968	0.0146615	0.715574	0.0224601	-0.165394	0.99421
Ngly1	-0.310094	0.014951	-0.547222	0.000290868	-0.237128	0.614006
Cd163	0.646693	0.0151679	0.697319	0.00484236	0.0506252	0.907548
Cd68	0.59589	0.0156275	0.657016	0.00222925	0.0611259	0.856699
Trim25	0.471724	0.0157773	-0.132384	0.434275	-0.604108	0.0445148
Lif	-0.570409	0.0159703	0.0632302	0.788218	0.633639	0.0725162
Nfe2l2	-0.412342	0.0160178	-0.360167	0.0299168	0.0521752	0.856699
Ephx2	-0.936159	0.0161747	-0.158208	0.826652	0.777951	0.162008
Agt	-0.795656	0.0162908	-0.734574	0.0296056	0.0610822	0.920834
Rbpj	-0.373002	0.0163039	-0.116044	0.454768	0.256958	0.245423
Cxcl3	-1.26059	0.0164067	-1.28894	0.0140348	-0.0283438	0.976382
Hsp90ab1	-0.468889	0.0174172	-0.528569	0.00888108	-0.0596798	0.883614
Casp8	0.405897	0.017452	0.219938	0.0684249	-0.185959	0.899814
Atg4a	-0.338681	0.0176387	-0.424685	0.00631722	-0.0860037	0.871781
Ccl1	1.02561	0.0179647	1.42705	0.00124216	0.401446	0.489946
Ddit3	-0.412361	0.0180202	-0.504927	0.00892215	-0.0925662	0.919365
Plin4	-0.827782	0.0180244	-1.1165	0.00261362	-0.288722	0.86159
Hsp90aa1	-0.568657	0.018168	-0.322297	0.174104	0.24636	0.489946
Isg15	1.57603	0.018472	1.83415	0.00318092	0.258116	0.744219
Ap1s2	0.423958	0.0188518	0.0100882	0.933856	-0.41387	0.166671
Irak3	0.553458	0.0196648	0.323378	0.0833035	-0.23008	0.880125
Dnaja2	-0.329874	0.0202734	-0.190648	0.147316	0.139226	0.50503
Il17a	-0.721326	0.0206599	-0.889527	0.0212105	-0.168202	0.992886
Runx3	0.806466	0.0207399	0.296882	0.31326	-0.509584	0.507893
Creb1	-0.312634	0.0218954	-0.476137	0.00258032	-0.163502	0.992701
Ccl22	-0.704787	0.0220069	-0.620305	0.0550659	0.0844814	0.872469
Apex1	-0.45003	0.0222215	-0.213235	0.271646	0.236795	0.40822
Il23r	-0.589067	0.0228764	0.42775	0.0778894	1.01682	0.0156229
Map2k3	-0.402133	0.0229279	-0.721853	0.000417069	-0.31972	0.543337
Atg3	-0.358937	0.0229279	-0.0791486	0.724742	0.279789	0.217645
Rhog	0.471346	0.0229604	0.146433	0.308296	-0.324913	0.515855
Vrk3	-0.373144	0.023072	-0.492674	0.00451341	-0.119531	0.983692
Akt2	-0.395637	0.0237772	-0.825025	0.000201413	-0.429388	0.312056
Sugt1	-0.36678	0.0237772	-0.0413172	0.939092	0.325463	0.166188
Oaz1	-0.443428	0.0242083	-0.350401	0.0989462	0.093027	0.778807
Relb	0.507984	0.0244484	0.348145	0.0542448	-0.159838	0.966382
Cd84	0.568115	0.0251845	1.0536	3.69937e-05	0.485487	0.0718692
Il22ra1	-0.636035	0.0255007	-0.432031	0.258301	0.204004	0.623344
Kras	-0.285933	0.0259126	-0.380536	0.00459459	-0.0946032	0.885562
H2-Q1	-0.682215	0.0264084	-0.904506	0.00484236	-0.22229	0.831084
Ccr9	-0.561763	0.0264084	-0.580443	0.0203376	-0.0186795	0.968338
Bcl6	-0.415401	0.0264084	-0.400039	0.0293485	0.0153623	0.962485
Cmklr1	-0.451921	0.027303	-0.689895	0.00226572	-0.237974	0.832423
Serpina1a	1.34335	0.0293953	-0.0791972	0.894279	-1.42255	0.123885
Ssr1	-0.325556	0.029534	-0.436312	0.00516681	-0.110756	0.940453
Hsd11b1	-0.504503	0.029987	-1.01148	0.000523593	-0.506979	0.388426
Lcn2	-0.734186	0.0303122	-0.724246	0.0292975	0.0099397	0.986172
Nfatc2	0.693913	0.0311202	0.70034	0.019985	0.00642625	0.988646
Rps6ka1	0.436768	0.0311723	-0.128177	0.460416	-0.564945	0.072826
Tcirg1	0.478158	0.0312533	0.450576	0.0201256	-0.0275828	0.937072
Atp6v0d1	-0.271126	0.0315121	-0.588825	0.000152423	-0.317699	0.262798
Irak1	-0.3213	0.031919	-0.639979	0.000322041	-0.318679	0.424744
F5	0.79074	0.0322864	0.973982	0.00766876	0.183242	0.756688
Sod1	-0.384629	0.0329423	-0.838957	0.000419146	-0.454327	0.290123
Tlr8	0.413477	0.03345	0.697359	0.000208398	0.283882	0.209269
Xcr1	0.64709	0.0340508	1.66776	2.92697e-05	1.02067	0.0341142
Hcst	0.886654	0.0341597	0.632614	0.0763647	-0.25404	0.877379
Nfkb2	0.481055	0.034575	0.395712	0.0234522	-0.0853434	0.885109
Dnajc10	-0.284796	0.0350553	-0.565762	0.000391633	-0.280966	0.485503
Ackr3	0.61607	0.0351572	0.131962	0.564027	-0.484108	0.412044
Ifnz	-0.63267	0.0352684	-0.334288	0.23269	0.298382	0.50503
Sdha	-0.409012	0.035929	-0.566424	0.0055651	-0.157412	0.987255
Entpd1	0.550144	0.0376139	-0.0593778	0.816776	-0.609522	0.145258
Il1f8	-0.742007	0.0376428	-0.431269	0.280364	0.310738	0.563921
Atf2	-0.39453	0.0394523	-0.536493	0.0078094	-0.141963	0.99421
Ccl26	-0.742007	0.0395359	-0.537855	0.235483	0.204152	0.699883
Il1f5	-0.742007	0.0398103	-0.714395	0.115218	0.0276123	0.962485
Rps6ka3	-0.298765	0.0400407	-0.548605	0.00140881	-0.24984	0.744653
Il17b	-0.742007	0.0412532	-0.462122	0.349319	0.279885	0.623344
Havcr2	0.514816	0.0415564	0.528497	0.0130302	0.0136807	0.975175
Hsp90b1	-0.319766	0.0427431	-0.0243278	0.969428	0.295438	0.204631
Ccl20	-1.21327	0.042967	0.968091	0.127697	2.18136	0.0288097
Il1rapl1	-0.649439	0.0433259	-0.206462	0.528565	0.442977	0.405949
Tnfrsf17	-0.977389	0.0443206	0.170386	0.721423	1.14777	0.122082
Pik3c3	-0.388648	0.0446379	-0.622952	0.00297989	-0.234303	0.80759
Acox1	-0.445295	0.0446811	-1.11218	8.76889e-05	-0.666884	0.0907174
Pnoc	-0.849001	0.0452944	-1.08302	0.0293053	-0.234016	0.998438
Becn1	-0.257501	0.045327	-0.5364	0.000543383	-0.278899	0.513327
Lrrk2	-0.426726	0.0462579	-0.761573	0.0018715	-0.334847	0.614006
Tnfsf10	0.549399	0.0480961	0.612185	0.00564035	0.0627861	0.848666
Rgma	-0.522503	0.0487223	-1.30907	0.000122972	-0.786564	0.10213
Alas1	-0.612338	0.0496125	-0.414582	0.161905	0.197756	0.692686
Os9	-0.339873	0.0501594	-0.542075	0.00380499	-0.202202	0.87318
Gzmg	-0.643357	0.0514593	-0.729166	0.0632293	-0.0858088	0.882977
Il31ra	-0.817864	0.0543301	-0.985421	0.0578227	-0.167556	0.881222
Il17rd	-0.451757	0.0557077	-0.4398	0.0597398	0.0119572	0.976382
Ets1	-0.23282	0.0563964	-0.58733	0.000253675	-0.35451	0.241901
Junb	0.41375	0.056694	0.128137	0.386357	-0.285613	0.618539
Il12b	0.755501	0.0570747	1.52822	0.000249525	0.772719	0.13173
Lta4h	-0.260606	0.0581995	-0.437606	0.00349049	-0.177	0.940985
Il9	-0.790017	0.0584328	-0.306602	0.865343	0.483415	0.422725
Strap	-0.212912	0.060351	-0.269319	0.0262517	-0.0564065	0.774612
Lilra5	0.589935	0.0605697	0.472813	0.055435	-0.117122	0.996636
Ccr2	0.736013	0.0605697	1.05663	0.00231316	0.320619	0.496546
Ifnlr1	-0.378696	0.0617043	-0.933351	0.000328583	-0.554656	0.204252
Lamp2	-0.215271	0.0617307	-0.239354	0.0395207	-0.0240822	0.913475
Prkcd	0.49128	0.062379	0.000463139	0.997649	-0.490817	0.320586
C1qbp	-0.289717	0.0627102	-0.318518	0.0388357	-0.0288013	0.920834
Pgk1	0.387589	0.0633118	0.524062	0.00173871	0.136473	0.555134
Il11	-0.603163	0.0649173	-0.55317	0.142872	0.0499927	0.930679
Nos2	1.23895	0.0652067	4.10789	1.28766e-05	2.86894	0.0118767
Ap1g1	-0.297941	0.0653561	-0.539918	0.00257999	-0.241978	0.767833
Il17ra	0.423508	0.0658137	-0.0282151	0.971637	-0.451724	0.291292
Cxcr5	0.575161	0.0680621	-0.536585	0.0502623	-1.11175	0.0303444
Gzmm	-0.611451	0.0682514	-0.910494	0.00969825	-0.299043	0.826712
Bnip3	-0.368376	0.0694191	-0.84298	0.00143142	-0.474604	0.34243
Acvr1	-0.447919	0.0694191	-0.807983	0.00295562	-0.360063	0.614006
Acsl1	-0.495457	0.0721621	-0.152945	0.567877	0.342512	0.410595
Maf	0.430809	0.0760558	0.581753	0.00505388	0.150944	0.631294
Il19	-0.545193	0.0770389	-0.54943	0.164559	-0.00423659	0.989085
P2rx7	0.384454	0.0775883	0.721417	0.000280131	0.336962	0.166188
Plscr2	-0.313608	0.0778383	-0.478709	0.0158085	-0.165101	0.996578
Mapkapk2	0.398781	0.0834266	-0.093516	0.743871	-0.492297	0.204252
Ccr8	0.603995	0.0860002	-0.00764218	0.979327	-0.611637	0.387137
Cx3cl1	-0.429459	0.0900503	-0.649348	0.013358	-0.219889	0.886104
Tpsb2	-0.652977	0.090187	-0.244003	0.780019	0.408974	0.491963
Atp6ap2	-0.192195	0.0914018	-0.246894	0.0309671	-0.054699	0.77914
Mcoln1	-0.34784	0.0922803	-0.600164	0.00643856	-0.252324	0.80759
Neu1	-0.242222	0.0926095	-0.35378	0.0214801	-0.111558	0.99421
Cd79a	-0.438877	0.0928186	-2.08555	6.23029e-06	-1.64667	0.00526211
Plcg1	-0.295689	0.0940779	-0.88742	0.000152327	-0.591731	0.0985393
Cxcr2	0.693515	0.0943934	1.06864	0.00489913	0.37512	0.490844
Il7r	-0.389471	0.094548	-0.750491	0.00341605	-0.361019	0.559533
Marco	0.821777	0.0970021	2.46931	2.23683e-05	1.64754	0.0156748
Ifih1	0.397448	0.0985658	0.440996	0.0070166	0.0435483	0.866834
Casp3	0.436634	0.103805	0.498211	0.00836037	0.0615764	0.840984
Pik3cb	-0.298161	0.106107	-0.762338	0.000528678	-0.464177	0.284963
Txk	0.579518	0.106845	0.0213745	0.973654	-0.558144	0.379186
Eif2ak3	-0.380223	0.109163	-0.524542	0.0288172	-0.144319	0.994763
Cflar	-0.20518	0.109189	-0.200869	0.136996	0.00431156	0.986172
Irf9	0.435559	0.112971	0.204163	0.241478	-0.231397	0.853025
Mgam	-0.374379	0.113324	-0.0514963	0.914377	0.322883	0.369609
Cd276	-0.427109	0.113514	-0.709875	0.0167904	-0.282766	0.914722
Ddx58	0.338153	0.113588	0.205086	0.160864	-0.133067	0.966382
Ifnb1	-0.546671	0.114496	-0.660398	0.112774	-0.113727	0.993633
Akt3	-0.2271	0.115258	-0.743219	0.000122972	-0.516119	0.0931012
Ern2	-0.304217	0.116132	-0.688761	0.00179545	-0.384544	0.489029
Il20	-0.492196	0.117863	-0.714395	0.11309	-0.222198	0.990449
Cd19	0.546579	0.118371	-1.86223	4.43575e-05	-2.40881	0.000745428
Gzmc	0.603759	0.120962	0.593946	0.0351334	-0.00981318	0.986172
Cd40	0.472053	0.121654	0.733179	0.00549392	0.261126	0.455125
Trim6	-0.506572	0.124744	-0.871245	0.0194577	-0.364673	0.614006
Gzmf	0.504101	0.125814	0.314812	0.17696	-0.189289	0.949122
Tyk2	0.423549	0.126843	0.0050809	0.979327	-0.418469	0.513932
Hamp	-1.26989	0.12692	-2.20008	0.0130302	-0.930187	0.543337
Tbp	-0.213236	0.12692	-0.462075	0.00295029	-0.248839	0.686077
Cbfb	-0.205378	0.12878	-0.139131	0.39934	0.066247	0.778878
Ear1	-0.164271	0.137096	-0.320869	0.00671065	-0.156598	0.996578
Il17c	-0.429884	0.140487	-0.61851	0.0713783	-0.188627	0.993633
Mtor	-0.364909	0.141942	-0.51608	0.0383417	-0.151171	0.997751
Derl1	-0.210404	0.144132	-0.403792	0.00843842	-0.193389	0.911319
Map3k7	-0.216278	0.14474	-0.526989	0.00175302	-0.310711	0.512263
Il22ra2	0.563207	0.148893	-0.680315	0.0267523	-1.24352	0.0307018
Il1f10	-0.492196	0.149761	-0.159313	0.942302	0.332883	0.53038
Ccr7	-0.403969	0.150376	-1.12995	0.00179898	-0.725984	0.247294
Mapk1	-0.188739	0.153137	-0.408674	0.00463308	-0.219935	0.733806
Cd44	0.301626	0.157057	0.00745652	0.952805	-0.294169	0.563921
H2-Q10	-0.535906	0.158135	0.791632	0.0379969	1.32754	0.0347706
Ccr10	-0.542504	0.16135	-0.483037	0.189901	0.0594666	0.996751
Ctsg	0.743314	0.164116	0.136334	0.770041	-0.60698	0.56137
Stat3	0.361651	0.166154	0.0404109	0.825049	-0.32124	0.580095
Plscr1	-0.176297	0.167501	-0.239166	0.0804375	-0.0628691	0.813394
Uba52	-0.200666	0.168646	-0.21409	0.190421	-0.0134237	0.961614
Tlr2	0.441696	0.170142	0.639886	0.00773105	0.198191	0.558019
Tyrobp	0.572008	0.170341	0.817631	0.00742732	0.245624	0.533676
Fbxo6	-0.202105	0.171104	-0.250687	0.139733	-0.048582	0.855442
Rnf114	0.364356	0.172935	0.176399	0.270962	-0.187957	0.933011
Alpk1	0.365006	0.176177	0.28377	0.133498	-0.0812365	0.898157
Cd22	0.343689	0.177755	-0.5083	0.0156209	-0.851989	0.021783
Abcf1	-0.311447	0.181164	-0.42026	0.0678727	-0.108813	0.99986
Defb14	-0.4303	0.181164	-0.413241	0.210036	0.017059	0.976382
Ptger2	-0.281528	0.182424	-0.0409718	0.939092	0.240556	0.462688
Il13ra2	-0.546671	0.19003	0.15359	0.716064	0.700261	0.266263
Tlr7	0.549609	0.190585	0.516911	0.0599813	-0.0326988	0.949745
Bdkrb1	-0.315962	0.191284	-0.0586839	0.818072	0.257278	0.493105
Ap1m1	-0.178631	0.192977	-0.277732	0.0440473	-0.0991008	0.926191
Ctsa	0.290399	0.20209	0.0926826	0.498312	-0.197716	0.869708
Il13	-0.442485	0.20209	0.179375	0.583146	0.62186	0.237308
Itgae	-0.284864	0.203313	0.631565	0.00816426	0.916429	0.0156748
Csf3	-0.421836	0.207452	-0.258673	0.581165	0.163163	0.774612
Card11	0.347114	0.209278	-0.443898	0.028723	-0.791013	0.0372063
Fcgrt	-0.228108	0.21006	-0.63176	0.00209742	-0.403651	0.361818
Bdkrb2	-0.328356	0.216182	-0.0375218	0.980662	0.290834	0.482441
Mrps7	-0.204688	0.218827	-0.391966	0.0329801	-0.187278	0.946591
Bik	-0.338037	0.222646	-1.98796	1.84989e-05	-1.64992	0.00586989
Smad3	-0.319238	0.224971	-0.96762	0.00267245	-0.648382	0.255679
Itgax	-0.335763	0.225264	-0.305146	0.393264	0.0306171	0.952321
Cd14	-0.236293	0.227462	-0.0658418	0.818072	0.170451	0.586057
App	-0.225986	0.228906	-0.807142	0.000416025	-0.581156	0.124395
Atm	-0.211402	0.228906	-0.41431	0.0223666	-0.202907	0.910533
Ccl9	0.503179	0.231977	1.01902	0.00183554	0.515843	0.188224
Gzme	-0.393144	0.238956	-0.373574	0.364264	0.0195693	0.975332
Ifna2	-0.324974	0.243867	0.109456	0.732323	0.43443	0.300736
Cxcl17	-0.262039	0.24426	0.0486637	0.885493	0.310703	0.368661
Akt1	-0.165186	0.249749	-0.411342	0.00743278	-0.246156	0.707512
Stat6	-0.267523	0.254066	-0.801642	0.00239289	-0.534119	0.264303
Eif2ak2	0.378502	0.255629	0.554482	0.00744546	0.17598	0.544997
Parp1	-0.233399	0.259388	-0.678555	0.00320202	-0.445156	0.340376
Ube2n	-0.126758	0.259388	-0.173865	0.143749	-0.047107	0.812118
Ccl25	-0.882886	0.260651	-0.89471	0.515303	-0.0118241	0.989085
Csf3r	0.476292	0.264493	1.21475	0.000579283	0.738455	0.112223
Il15	-0.265352	0.265063	0.417823	0.0938073	0.683175	0.0718692
Gzmd	-0.522054	0.266633	-1.21509	0.0288887	-0.693038	0.514228
Pik3r4	-0.251981	0.267188	-0.849661	0.00125559	-0.59768	0.195068
Tcl1	-0.371976	0.267401	-0.431269	0.281995	-0.0592923	0.996578
C2	0.518124	0.270338	0.693688	0.0395207	0.175564	0.755164
Mapk13	-0.248728	0.271735	-0.193709	0.376169	0.0550192	0.897581
Tbk1	0.24286	0.271987	-0.0371375	0.970512	-0.279997	0.520257
Mcl1	0.230168	0.275895	-0.00747007	0.971637	-0.237638	0.586608
Limk2	-0.192849	0.285521	-0.831781	0.000242974	-0.638933	0.052298
Trim56	-0.199125	0.286712	-0.502653	0.011233	-0.303528	0.621442
Tcn2	0.337653	0.292171	-0.610772	0.0109545	-0.948425	0.0292601
Ccl11	0.437957	0.292221	1.82089	0.00043261	1.38294	0.0444086
Ace	-0.261629	0.293556	-0.867234	0.00247869	-0.605605	0.264756
Cd36	-0.210166	0.29744	-1.09947	0.000191302	-0.889307	0.0425983
Ltf	-0.543507	0.297965	1.39901	0.0175582	1.94252	0.0319066
Tnfsf9	-0.293706	0.299362	-0.376595	0.177865	-0.0828892	0.957811
Pik3ca	-0.184658	0.304746	-0.877918	0.000174791	-0.69326	0.052298
Ifnar2	0.222555	0.305894	0.0173341	0.892154	-0.20522	0.777947
Tnfrsf1a	0.276471	0.30991	-0.0535418	0.838915	-0.330013	0.489391
Csf2ra	0.314332	0.314298	0.365595	0.0493858	0.0512633	0.879677
Ccl24	-0.34647	0.314714	-0.0108646	0.974515	0.335606	0.531951
Mdfic	-0.183065	0.320549	-0.478363	0.0194577	-0.295298	0.721783
Prkcsh	-0.181009	0.320549	-0.421283	0.024878	-0.240273	0.788369
Map2k4	-0.144383	0.320549	-0.415233	0.00778021	-0.270849	0.574104
Il5ra	-0.294451	0.325911	-0.671535	0.0729108	-0.377084	0.777947
Cap1	0.216165	0.328464	-0.0332494	0.954847	-0.249414	0.543337
Ccr6	-0.278815	0.330606	-1.25233	0.000655927	-0.973517	0.0955198
Ripk2	0.275146	0.332541	0.324388	0.0479477	0.0492413	0.86691
Marcks	0.339975	0.344094	-0.107645	0.734074	-0.44762	0.454407
Il31	-0.307308	0.351276	-1.30267	0.00580864	-0.995358	0.30964
Pak1	-0.138685	0.356145	0.160676	0.26655	0.299361	0.192157
Nfatc1	0.334539	0.356364	-0.0431427	0.985351	-0.377682	0.606837
Trim26	-0.13597	0.357444	-0.333212	0.0275369	-0.197242	0.880125
Cd79b	-0.268167	0.376043	-1.92684	5.65695e-05	-1.65868	0.00865301
Ccr1l1	-0.2385	0.376419	-0.610293	0.117946	-0.371793	0.767833
Gusb	-0.122694	0.379934	0.181725	0.179972	0.304419	0.151901
Il22	-0.249713	0.3826	-0.721899	0.0883531	-0.472186	0.633082
Il23a	-0.349519	0.383019	-0.479302	0.259726	-0.129782	0.898022
Nrde2	-0.192166	0.384491	-0.356864	0.101991	-0.164698	0.982046
Guca2b	-0.13193	0.394142	-0.336166	0.0336327	-0.204236	0.86159
Il2	-0.248658	0.401152	-0.392462	0.26566	-0.143804	0.99421
Stk11ip	-0.211467	0.403043	-0.460756	0.066086	-0.249289	0.831084
Nras	-0.104856	0.403691	-0.272675	0.0323637	-0.167818	0.936881
Csf1	0.274421	0.405328	0.0247277	0.891381	-0.249693	0.767833
Gzmn	-0.303971	0.40782	0.0139872	0.981493	0.317958	0.614006
Map3k5	-0.169445	0.414941	-0.466067	0.0279348	-0.296622	0.675208
Ackr2	0.437638	0.418519	-0.512714	0.0794806	-0.950352	0.0982986
Cmtm2a	0.330301	0.421383	0.184525	0.441138	-0.145776	0.996578
Lilra6	-0.252417	0.423922	0.122317	0.700319	0.374733	0.436931
Ulk1	-0.184309	0.425	-0.832651	0.00159745	-0.648342	0.158997
Rela	-0.143216	0.425	-0.491749	0.00973809	-0.348533	0.513932
Il24	-0.25589	0.425647	-0.194938	0.807931	0.0609516	0.920834
Foxo1	-0.179727	0.427924	-1.0143	0.000407592	-0.834577	0.0505156
Il20ra	-0.246181	0.440157	-0.407856	0.379711	-0.161675	0.91137
Kdm6b	-0.172283	0.44999	-0.822312	0.00157225	-0.650029	0.131558
Cxcl2	0.466073	0.453461	0.522746	0.339829	0.0566731	0.946017
Anpep	-0.200905	0.455295	-0.261935	0.356547	-0.06103	0.906311
Mmp9	0.330515	0.456297	0.395224	0.185792	0.0647099	0.914041
Itln1	-0.549789	0.459724	0.750569	0.293007	1.30036	0.249785
Ifngr1	0.227836	0.460862	-0.199366	0.205114	-0.427202	0.219136
Lef1	-0.192689	0.462842	-1.17679	0.000336806	-0.984105	0.0425983
Crebbp	-0.171594	0.465591	-0.433202	0.0629805	-0.261608	0.807492
Rab7	-0.0980392	0.466622	-0.367439	0.0100202	-0.2694	0.56176
Map3k8	0.299733	0.468221	0.441609	0.0226387	0.141876	0.641302
Gadd45b	-0.140148	0.471228	-0.64646	0.00551973	-0.506312	0.312056
Atg13	-0.127721	0.478632	-0.873659	0.00015334	-0.745938	0.030496
Galk1	-0.11222	0.478632	0.136873	0.368767	0.249093	0.296523
Tcf7	-0.153575	0.479564	-0.5057	0.0240308	-0.352125	0.544105
Cblb	0.250095	0.479688	-0.366832	0.082773	-0.616927	0.116902
Tirap	-0.166109	0.490511	-0.347877	0.140198	-0.181768	0.93376
Tlr3	0.230935	0.494058	0.170972	0.285366	-0.0599623	0.840984
